# Supplementary material for: Proteomic profiling of cell line-derived extracellular vesicles to identify candidate circulatory markers for detection of gallbladder cancer
Source: Front Oncol. 2022 Nov 23;12:1027914. doi: 10.3389/fonc.2022.1027914 (PMC9727277; doi:10.3389/fonc.2022.1027914)
Supplement: Supplementary file 1 [file DataSheet_1.xls]

## Sheet: Supplementary Table S1
Supplementary Table S1: List of 268 cell line-derived EV proteins. The Table describes the total number of proteins and peptides identified in mass spectrometry runs along with their quantity values. This includes 110 EV proteins identified in both the cell lines and in atleast two replicates as detailed in Methods section.
Protein FDR Confidence: Combined	Accession	Refseq Accesscion	Gene symbol	Gene ID	Description	Exp. q-value: Combined	Coverage [%]	# PSMs	# Unique Peptides	Score Mascot: Mascot	Score Sequest HT: Sequest HT	NOZ cell line, Abundances: R1, 114	NOZ cell line, Abundances: R1, 115	OCUG-1 cell line, Abundances: R1, 116	OCUG-1 cell line, Abundances: R1, 117	NOZ cell line, Abundances: R2, 114	NOZ cell line, Abundances: R2, 115	OCUG-1 cell line, Abundances: R2, 116	OCUG-1 cell line, Abundances: R2, 117	NOZ cell line, Abundances: R3, 114	NOZ cell line, Abundances: R3, 115	OCUG-1 cell line, Abundances: R3, 116	OCUG-1 cell line, Abundances: R3, 117	Confidence	Identifying Node	PSM Ambiguity	Annotated Sequence	Modifications	# Protein Groups	# Proteins	Protein Accessions	# Missed Cleavages	Charge	DeltaScore	DeltaCn	Rank	Search Engine Rank	m/z [Da]	MH+ [Da]	Theo. MH+ [Da]	DeltaM [ppm]	Deltam/z [Da]	Activation Type	MS Order	Isolation Interference [%]	Average Reporter S/N	Ion Inject Time [ms]	RT [min]	First Scan
High	4501989	NP_001125.1	AFP	174	alpha-fetoprotein isoform 1	0	3	18	2	282	37.08	110.9	168.9	64.8	55.4	120.3	156.6	69.3	53.8	135.7	141.1	63.5	59.7
	4501989																							High	Mascot (A5)	Unambiguous	[K].gYQELLEk.[C]	N-Term(iTRAQ4plex); K8(iTRAQ4plex)	1	2	1233951503; 4501989	0	2	0.5319	0	1	1	634.359	1267.71	1267.71	-2.13	-0.00135	HCD (High Energy Collision Dissociation)	MS2	0	236.9	21.352	32.2038	7656
	4501989																							High	Mascot (A5)	Unambiguous	[K].gYQELLEk.[C]	N-Term(iTRAQ4plex); K8(iTRAQ4plex)	1	2	1233951503; 4501989	0	2	0.5294	0	1	1	634.362	1267.72	1267.71	3.02	0.00191	HCD (High Energy Collision Dissociation)	MS2	0	202.1	12.939	31.4205	6492
	4501989																							High	Mascot (A5)	Unambiguous	[K].gYQELLEk.[C]	N-Term(iTRAQ4plex); K8(iTRAQ4plex)	1	2	1233951503; 4501989	0	2	0.5294	0	1	1	634.36	1267.71	1267.71	-0.1	-6e-05	HCD (High Energy Collision Dissociation)	MS2	11.1523	877.6	123.504	35.5194	8370
	4501989																							High	Mascot (A5)	Unambiguous	[K].yIQESQALAk.[R]	N-Term(iTRAQ4plex); K10(iTRAQ4plex)	1	2	1233951503; 4501989	0	2	0.9123	0	1	1	719.911	1438.81	1438.81	-0.32	-0.00023	HCD (High Energy Collision Dissociation)	MS2	0	229.9	87.5	24.1553	4252
	4501989																							High	Mascot (A5)	Unambiguous	[K].yIQESQALAk.[R]	N-Term(iTRAQ4plex); K10(iTRAQ4plex)	1	2	1233951503; 4501989	0	2	0.9107	0	1	1	719.911	1438.81	1438.81	0.01	1e-05	HCD (High Energy Collision Dissociation)	MS2	0	143.7	93.11	24.9839	5043
	4501989																							High	Mascot (A5)	Unambiguous	[K].yIQESQALAk.[R]	N-Term(iTRAQ4plex); K10(iTRAQ4plex)	1	2	1233951503; 4501989	0	3	1	0	1	1	480.277	1438.82	1438.81	1.1	0.00053	HCD (High Energy Collision Dissociation)	MS2	100	217.6	119.543	24.9704	5038
	4501989																							High	Mascot (A5)	Unambiguous	[K].yIQESQALAk.[R]	N-Term(iTRAQ4plex); K10(iTRAQ4plex)	1	2	1233951503; 4501989	0	3	1	0	1	1	480.277	1438.82	1438.81	1.81	0.00087	HCD (High Energy Collision Dissociation)	MS2	16.3118	228.9	48.169	24.1742	4259
	4501989																							High	Mascot (A5)	Unambiguous	[K].yIQESQALAk.[R]	N-Term(iTRAQ4plex); K10(iTRAQ4plex)	1	2	1233951503; 4501989	0	2	0.9286	0	1	1	719.913	1438.82	1438.81	2.69	0.00194	HCD (High Energy Collision Dissociation)	MS2	16.9414	214.3	150	28.1766	5931
	4501989																							High	Mascot (A5)	Unambiguous	[K].yIQESQALAk.[R]	N-Term(iTRAQ4plex); K10(iTRAQ4plex)	1	2	1233951503; 4501989	0	3	1	0	1	1	480.278	1438.82	1438.81	3.32	0.00159	HCD (High Energy Collision Dissociation)	MS2	51.7778	515.1	262.405	28.1457	5922
	4501989																							High	Sequest HT (A2)	Unambiguous	[K].gYQELLEk.[C]	N-Term(iTRAQ4plex); K8(iTRAQ4plex)	1	2	1233951503; 4501989	0	2	0.2415	0	1	1	634.36	1267.71	1267.71	-0.1	-6e-05	HCD (High Energy Collision Dissociation)	MS2	11.1523	877.6	123.504	35.5194	8370
	4501989																							High	Sequest HT (A2)	Unambiguous	[K].yIQESQALAk.[R]	N-Term(iTRAQ4plex); K10(iTRAQ4plex)	1	2	1233951503; 4501989	0	3	0.5576	0	1	1	480.278	1438.82	1438.81	3.32	0.00159	HCD (High Energy Collision Dissociation)	MS2	51.7778	515.1	262.405	28.1457	5922
	4501989																							High	Sequest HT (A2)	Unambiguous	[K].yIQESQALAk.[R]	N-Term(iTRAQ4plex); K10(iTRAQ4plex)	1	2	1233951503; 4501989	0	2	0.5473	0	1	1	719.913	1438.82	1438.81	2.69	0.00194	HCD (High Energy Collision Dissociation)	MS2	16.9414	214.3	150	28.1766	5931
	4501989																							High	Sequest HT (A2)	Unambiguous	[K].yIQESQALAk.[R]	N-Term(iTRAQ4plex); K10(iTRAQ4plex)	1	2	1233951503; 4501989	0	2	0.5683	0	1	1	719.911	1438.81	1438.81	-0.32	-0.00023	HCD (High Energy Collision Dissociation)	MS2	0	229.9	87.5	24.1553	4252
	4501989																							High	Sequest HT (A2)	Unambiguous	[K].yIQESQALAk.[R]	N-Term(iTRAQ4plex); K10(iTRAQ4plex)	1	2	1233951503; 4501989	0	3	0.5341	0	1	1	480.277	1438.82	1438.81	1.81	0.00087	HCD (High Energy Collision Dissociation)	MS2	16.3118	228.9	48.169	24.1742	4259
	4501989																							High	Sequest HT (A2)	Unambiguous	[K].gYQELLEk.[C]	N-Term(iTRAQ4plex); K8(iTRAQ4plex)	1	2	1233951503; 4501989	0	2	0.2507	0	1	1	634.362	1267.72	1267.71	3.02	0.00191	HCD (High Energy Collision Dissociation)	MS2	0	202.1	12.939	31.4205	6492
	4501989																							High	Sequest HT (A2)	Unambiguous	[K].yIQESQALAk.[R]	N-Term(iTRAQ4plex); K10(iTRAQ4plex)	1	2	1233951503; 4501989	0	3	0.564	0	1	1	480.277	1438.82	1438.81	1.1	0.00053	HCD (High Energy Collision Dissociation)	MS2	100	217.6	119.543	24.9704	5038
	4501989																							High	Sequest HT (A2)	Unambiguous	[K].yIQESQALAk.[R]	N-Term(iTRAQ4plex); K10(iTRAQ4plex)	1	2	1233951503; 4501989	0	2	0.5335	0	1	1	719.911	1438.81	1438.81	0.01	1e-05	HCD (High Energy Collision Dissociation)	MS2	0	143.7	93.11	24.9839	5043
	4501989																							High	Sequest HT (A2)	Unambiguous	[K].gYQELLEk.[C]	N-Term(iTRAQ4plex); K8(iTRAQ4plex)	1	2	1233951503; 4501989	0	2	0.2713	0	1	1	634.359	1267.71	1267.71	-2.13	-0.00135	HCD (High Energy Collision Dissociation)	MS2	0	236.9	21.352	32.2038	7656
High	4502027	NP_000468.1	ALB	213	serum albumin	0	9	147	7	1580	310.14	162.2	115.8	62	60.1	161.2	115	62.4	61.4	158.5	121.5	61.3	58.7
	4502027																							High	Mascot (A5)	Selected	[K].yLyEIAR.[R]	N-Term(iTRAQ4plex); Y3(iTRAQ4plex)	1	1	4502027	0	3	0.4667	0	1	1	405.905	1215.7	1215.7	2.61	0.00106	HCD (High Energy Collision Dissociation)	MS2	2.39527	719	46.478	24.2506	4663
	4502027																							High	Mascot (A5)	Selected	[K].yLYEIAR.[R]	N-Term(iTRAQ4plex); Y1(iTRAQ4plex)	1	1	4502027	0	3	0.7059	0	1	1	405.905	1215.7	1215.7	2.12	0.00086	HCD (High Energy Collision Dissociation)	MS2	22.6355	678.2	150	23.6954	4477
	4502027																							High	Mascot (A5)	Selected	[K].yLyEIAR.[R]	N-Term(iTRAQ4plex); Y3(iTRAQ4plex)	1	1	4502027	0	3	0.3684	0	1	1	405.905	1215.7	1215.7	2.04	0.00083	HCD (High Energy Collision Dissociation)	MS2	7.97475	189.7	16.931	21.1643	3323
	4502027																							High	Mascot (A5)	Selected	[K].yLYEIAR.[R]	N-Term(iTRAQ4plex); Y1(iTRAQ4plex)	1	1	4502027	0	3	0.6842	0	1	1	405.905	1215.7	1215.7	1.67	0.00067	HCD (High Energy Collision Dissociation)	MS2	0	117.4	36.434	20.1486	3088
	4502027																							High	Mascot (A5)	Selected	[K].yLYEIAR.[R]	N-Term(iTRAQ4plex); Y1(iTRAQ4plex)	1	1	4502027	0	3	0.7143	0	1	1	405.905	1215.7	1215.7	1.23	0.0005	HCD (High Energy Collision Dissociation)	MS2	100	225.3	150	21.4723	3737
	4502027																							High	Mascot (A5)	Selected	[K].yLYEIAR.[R]	N-Term(iTRAQ4plex); Y1(iTRAQ4plex)	1	1	4502027	0	3	0.6111	0	1	1	405.904	1215.7	1215.7	-0.07	-3e-05	HCD (High Energy Collision Dissociation)	MS2	0	130.2	34.037	20.6572	3201
	4502027																							High	Mascot (A5)	Unambiguous	[K].ccTESLVNR.[R]	N-Term(iTRAQ4plex); C1(Methylthio); C2(Methylthio)	1	1	4502027	0	2	1	0	1	1	630.771	1260.54	1260.53	2.45	0.00155	HCD (High Energy Collision Dissociation)	MS2	33.0915	378	25.293	36.2791	9225
	4502027																							High	Mascot (A5)	Unambiguous	[K].ccTESLVNR.[R]	N-Term(iTRAQ4plex); C1(Methylthio); C2(Methylthio)	1	1	4502027	0	3	1	0	1	1	420.85	1260.54	1260.53	2.1	0.00088	HCD (High Energy Collision Dissociation)	MS2	36.4656	164.8	87.5	36.4099	9266
	4502027																							High	Mascot (A5)	Unambiguous	[K].ccTESLVNR.[R]	N-Term(iTRAQ4plex); C1(Methylthio); C2(Methylthio)	1	1	4502027	0	2	0.8378	0	1	1	630.771	1260.53	1260.53	1.63	0.00103	HCD (High Energy Collision Dissociation)	MS2	16.7854	310	20.059	35.4976	7871
	4502027																							High	Mascot (A5)	Unambiguous	[K].ccTESLVNR.[R]	N-Term(iTRAQ4plex); C1(Methylthio); C2(Methylthio)	1	1	4502027	0	2	0.878	0	1	1	630.771	1260.53	1260.53	1.8	0.00113	HCD (High Energy Collision Dissociation)	MS2	22.7366	746.5	49.018	39.4858	9720
	4502027																							High	Mascot (A5)	Unambiguous	[K].ccTESLVNR.[R]	N-Term(iTRAQ4plex); C1(Methylthio); C2(Methylthio)	1	1	4502027	0	2	0.8286	0	1	1	630.769	1260.53	1260.53	-0.7	-0.00044	HCD (High Energy Collision Dissociation)	MS2	0	128.1	68.371	45.5412	11140
	4502027																							High	Mascot (A5)	Unambiguous	[K].ccTESLVNR.[R]	N-Term(iTRAQ4plex); C1(Methylthio); C2(Methylthio)	1	1	4502027	0	2	1	0	1	1	630.77	1260.53	1260.53	-0.21	-0.00013	HCD (High Energy Collision Dissociation)	MS2	39.1298	92.8	150	37.7112	9115
	4502027																							High	Mascot (A5)	Unambiguous	[K].ccTESLVNR.[R]	N-Term(iTRAQ4plex); C1(Methylthio); C2(Methylthio)	1	1	4502027	0	2	0.7273	0	1	1	630.77	1260.53	1260.53	0.81	0.00051	HCD (High Energy Collision Dissociation)	MS2	0	132.2	87.181	46.1179	12834
	4502027																							High	Mascot (A5)	Unambiguous	[K].ccTESLVNR.[R]	N-Term(iTRAQ4plex); C1(Methylthio); C2(Methylthio)	1	1	4502027	0	3	1	0	1	1	420.85	1260.53	1260.53	1.26	0.00053	HCD (High Energy Collision Dissociation)	MS2	0	392.5	150	39.5217	9731
	4502027																							High	Mascot (A5)	Unambiguous	[K].yLYEIAR.[R]	N-Term(iTRAQ4plex)	1	1	4502027	0	2	0.9062	0	1	1	536.302	1071.6	1071.6	1.31	0.0007	HCD (High Energy Collision Dissociation)	MS2	0	182.5	21.884	36.9858	8341
	4502027																							High	Mascot (A5)	Unambiguous	[K].yLYEIAR.[R]	N-Term(iTRAQ4plex)	1	1	4502027	0	2	0.8889	0	1	1	536.301	1071.6	1071.6	-0.27	-0.00014	HCD (High Energy Collision Dissociation)	MS2	22.8755	183.5	32.694	37.7362	9755
	4502027																							High	Mascot (A5)	Unambiguous	[K].yLYEIAR.[R]	N-Term(iTRAQ4plex)	1	1	4502027	0	2	0.8235	0	1	1	536.3	1071.59	1071.6	-1.96	-0.00105	HCD (High Energy Collision Dissociation)	MS2	24.8581	336	28.482	41.0106	10229
	4502027																							High	Mascot (A5)	Unambiguous	[K].kVPQVSTPTLVEVSR.[N]	N-Term(iTRAQ4plex); K1(iTRAQ4plex)	1	1	4502027	1	3	1	0	1	1	643.386	1928.14	1928.14	0.78	0.0005	HCD (High Energy Collision Dissociation)	MS2	36.1902	39.8	68.462	32.1289	6711
	4502027																							High	Mascot (A5)	Unambiguous	[K].kVPQVSTPTLVEVSR.[N]	N-Term(iTRAQ4plex); K1(iTRAQ4plex)	1	1	4502027	1	3	1	0	1	1	643.386	1928.14	1928.14	0.83	0.00054	HCD (High Energy Collision Dissociation)	MS2	47.7593	43.5	87.5	29.9807	6848
	4502027																							High	Mascot (A5)	Unambiguous	[K].kVPQVSTPTLVEVSR.[N]	N-Term(iTRAQ4plex); K1(iTRAQ4plex)	1	1	4502027	1	3	0.9535	0	1	1	643.386	1928.14	1928.14	1.02	0.00066	HCD (High Energy Collision Dissociation)	MS2	33.6382	42.7	87.5	33.1625	8012
	4502027																							High	Mascot (A5)	Unambiguous	[K].kVPQVSTPTLVEVSR.[N]	N-Term(iTRAQ4plex); K1(iTRAQ4plex)	1	1	4502027	1	3	1	0	1	1	643.386	1928.14	1928.14	1.14	0.00073	HCD (High Energy Collision Dissociation)	MS2	0.0598294	122.5	0.934	34.6836	8110
	4502027																							High	Mascot (A5)	Unambiguous	[K].kVPQVSTPTLVEVSR.[N]	N-Term(iTRAQ4plex); K1(iTRAQ4plex)	1	1	4502027	1	3	1	0	1	1	643.386	1928.14	1928.14	1.15	0.00074	HCD (High Energy Collision Dissociation)	MS2	17.7448	176.4	150	23.987	4574
	4502027																							High	Mascot (A5)	Unambiguous	[K].kVPQVSTPTLVEVSR.[N]	N-Term(iTRAQ4plex); K1(iTRAQ4plex)	1	1	4502027	1	3	1	0	1	1	643.386	1928.14	1928.14	1.28	0.00082	HCD (High Energy Collision Dissociation)	MS2	46.0495	86.5	87.5	35.7759	8456
	4502027																							High	Mascot (A5)	Unambiguous	[K].kVPQVSTPTLVEVSR.[N]	N-Term(iTRAQ4plex); K1(iTRAQ4plex)	1	1	4502027	1	2	1	0	1	1	964.576	1928.14	1928.14	1.44	0.00139	HCD (High Energy Collision Dissociation)	MS2	0	198.3	61.868	31.2613	7371
	4502027																							High	Mascot (A5)	Unambiguous	[K].kVPQVSTPTLVEVSR.[N]	N-Term(iTRAQ4plex); K1(iTRAQ4plex)	1	1	4502027	1	3	1	0	1	1	643.387	1928.14	1928.14	1.61	0.00103	HCD (High Energy Collision Dissociation)	MS2	57.6216	60.1	150	34.1609	7928
	4502027																							High	Mascot (A5)	Unambiguous	[K].kVPQVSTPTLVEVSR.[N]	N-Term(iTRAQ4plex); K1(iTRAQ4plex)	1	1	4502027	1	3	0.9714	0	1	1	643.387	1928.15	1928.14	1.92	0.00123	HCD (High Energy Collision Dissociation)	MS2	49.4256	34.6	34.052	27.9396	5379
	4502027																							High	Mascot (A5)	Unambiguous	[K].kVPQVSTPTLVEVSR.[N]	N-Term(iTRAQ4plex); K1(iTRAQ4plex)	1	1	4502027	1	3	1	0	1	1	643.387	1928.15	1928.14	2.04	0.00131	HCD (High Energy Collision Dissociation)	MS2	27.597	69	150	24.5959	4779
	4502027																							High	Mascot (A5)	Unambiguous	[K].kVPQVSTPTLVEVSR.[N]	N-Term(iTRAQ4plex); K1(iTRAQ4plex)	1	1	4502027	1	3	1	0	1	1	643.387	1928.15	1928.14	2.16	0.00139	HCD (High Energy Collision Dissociation)	MS2	0.175785	83.9	0.304	31.4045	7408
	4502027																							High	Mascot (A5)	Unambiguous	[K].kVPQVSTPTLVEVSR.[N]	N-Term(iTRAQ4plex); K1(iTRAQ4plex)	1	1	4502027	1	3	1	0	1	1	643.387	1928.15	1928.14	2.64	0.0017	HCD (High Energy Collision Dissociation)	MS2	36.7795	44.7	87.5	32.611	7792
	4502027																							High	Mascot (A5)	Unambiguous	[K].kVPQVSTPTLVEVSR.[N]	N-Term(iTRAQ4plex); K1(iTRAQ4plex)	1	1	4502027	1	4	0.9792	0	1	1	482.793	1928.15	1928.14	3.52	0.0017	HCD (High Energy Collision Dissociation)	MS2	65.9823	58.8	46.734	31.2235	7359
	4502027																							High	Mascot (A5)	Unambiguous	[K].kVPQVSTPTLVEVSR.[N]	N-Term(iTRAQ4plex); K1(iTRAQ4plex)	1	1	4502027	1	3	1	0	1	1	643.387	1928.15	1928.14	2.64	0.0017	HCD (High Energy Collision Dissociation)	MS2	0	33.6	50.312	28.8684	6410
	4502027																							High	Mascot (A5)	Unambiguous	[K].kVPQVSTPTLVEVSR.[N]	N-Term(iTRAQ4plex); K1(iTRAQ4plex)	1	1	4502027	1	4	1	0	1	1	482.791	1928.14	1928.14	0.67	0.00032	HCD (High Energy Collision Dissociation)	MS2	41.1227	92.5	85.761	23.3256	4436
	4502027																							High	Mascot (A5)	Unambiguous	[K].kVPQVSTPTLVEVSR.[N]	N-Term(iTRAQ4plex); K1(iTRAQ4plex)	1	1	4502027	1	3	1	0	1	1	643.386	1928.14	1928.14	0.55	0.00035	HCD (High Energy Collision Dissociation)	MS2	4.74976	98.2	41.172	21.9779	3907
	4502027																							High	Mascot (A5)	Unambiguous	[K].kVPQVSTPTLVEVSR.[N]	N-Term(iTRAQ4plex); K1(iTRAQ4plex)	1	1	4502027	1	3	1	0	1	1	643.386	1928.14	1928.14	0.4	0.00026	HCD (High Energy Collision Dissociation)	MS2	0	75.2	29.414	35.2169	8267
	4502027																							High	Mascot (A5)	Unambiguous	[K].kVPQVSTPTLVEVSR.[N]	N-Term(iTRAQ4plex); K1(iTRAQ4plex)	1	1	4502027	1	3	1	0	1	1	643.384	1928.14	1928.14	-1.69	-0.00109	HCD (High Energy Collision Dissociation)	MS2	32.3374	41.6	14.026	31.0861	6406
	4502027																							High	Mascot (A5)	Unambiguous	[K].kVPQVSTPTLVEVSR.[N]	N-Term(iTRAQ4plex); K1(iTRAQ4plex)	1	1	4502027	1	2	1	0	1	1	964.573	1928.14	1928.14	-1.46	-0.00141	HCD (High Energy Collision Dissociation)	MS2	0	235.1	25.672	30.7158	6308
	4502027																							High	Mascot (A5)	Unambiguous	[K].kVPQVSTPTLVEVSR.[N]	N-Term(iTRAQ4plex); K1(iTRAQ4plex)	1	1	4502027	1	3	1	0	1	1	643.385	1928.14	1928.14	-1.22	-0.00078	HCD (High Energy Collision Dissociation)	MS2	56.3939	14.9	36.069	19.8022	3016
	4502027																							High	Mascot (A5)	Unambiguous	[K].kVPQVSTPTLVEVSR.[N]	N-Term(iTRAQ4plex); K1(iTRAQ4plex)	1	1	4502027	1	3	1	0	1	1	643.385	1928.14	1928.14	-1.03	-0.00066	HCD (High Energy Collision Dissociation)	MS2	0	15.8	28.296	21.9402	3542
	4502027																							High	Mascot (A5)	Unambiguous	[K].kVPQVSTPTLVEVSR.[N]	N-Term(iTRAQ4plex); K1(iTRAQ4plex)	1	1	4502027	1	3	1	0	1	1	643.385	1928.14	1928.14	-0.93	-0.0006	HCD (High Energy Collision Dissociation)	MS2	21.6495	44.3	79.496	21.3451	3371
	4502027																							High	Mascot (A5)	Unambiguous	[K].kVPQVSTPTLVEVSR.[N]	N-Term(iTRAQ4plex); K1(iTRAQ4plex)	1	1	4502027	1	3	1	0	1	1	643.385	1928.14	1928.14	-0.59	-0.00038	HCD (High Energy Collision Dissociation)	MS2	61.0627	48.5	87.5	30.8966	7211
	4502027																							High	Mascot (A5)	Unambiguous	[K].kVPQVSTPTLVEVSR.[N]	N-Term(iTRAQ4plex); K1(iTRAQ4plex)	1	1	4502027	1	3	1	0	1	1	643.385	1928.14	1928.14	-0.4	-0.00026	HCD (High Energy Collision Dissociation)	MS2	0	41.1	24.538	31.951	7566
	4502027																							High	Mascot (A5)	Unambiguous	[K].kVPQVSTPTLVEVSR.[N]	N-Term(iTRAQ4plex); K1(iTRAQ4plex)	1	1	4502027	1	3	1	0	1	1	643.385	1928.14	1928.14	-0.08	-5e-05	HCD (High Energy Collision Dissociation)	MS2	0.906621	84.8	10.297	30.5829	6269
	4502027																							High	Mascot (A5)	Unambiguous	[K].kVPQVSTPTLVEVSR.[N]	N-Term(iTRAQ4plex); K1(iTRAQ4plex)	1	1	4502027	1	3	1	0	1	1	643.385	1928.14	1928.14	0.02	1e-05	HCD (High Energy Collision Dissociation)	MS2	5.22315	40.2	21.954	20.3166	3126
	4502027																							High	Mascot (A5)	Unambiguous	[K].kVPQVSTPTLVEVSR.[N]	N-Term(iTRAQ4plex); K1(iTRAQ4plex)	1	1	4502027	1	3	1	0	1	1	643.386	1928.14	1928.14	0.11	7e-05	HCD (High Energy Collision Dissociation)	MS2	0	30.2	16.454	20.8246	3245
	4502027																							High	Mascot (A5)	Unambiguous	[K].kVPQVSTPTLVEVSR.[N]	N-Term(iTRAQ4plex); K1(iTRAQ4plex)	1	1	4502027	1	4	1	0	1	1	482.791	1928.14	1928.14	0.19	9e-05	HCD (High Energy Collision Dissociation)	MS2	8.43178	105.3	28.763	34.6753	8108
	4502027																							High	Mascot (A5)	Unambiguous	[K].kVPQVSTPTLVEVSR.[N]	N-Term(iTRAQ4plex); K1(iTRAQ4plex)	1	1	4502027	1	2	1	0	1	1	964.572	1928.14	1928.14	-2.46	-0.00237	HCD (High Energy Collision Dissociation)	MS2	0	431.5	150	34.6941	8114
	4502027																							High	Mascot (A5)	Unambiguous	[K].kVPQVSTPTLVEVSR.[N]	N-Term(iTRAQ4plex); K1(iTRAQ4plex)	1	1	4502027	1	3	1	0	1	1	643.386	1928.14	1928.14	0.43	0.00028	HCD (High Energy Collision Dissociation)	MS2	15.5562	101.5	74.633	31.9827	7192
	4502027																							High	Mascot (A5)	Unambiguous	[K].vPQVSTPTLVEVSR.[N]	N-Term(iTRAQ4plex)	1	1	4502027	0	3	1	0	1	1	552.652	1655.94	1655.94	-2.02	-0.00112	HCD (High Energy Collision Dissociation)	MS2	60.4209	78.4	87.5	31.0488	7279
	4502027																							High	Mascot (A5)	Unambiguous	[K].vPQVSTPTLVEVSR.[N]	N-Term(iTRAQ4plex)	1	1	4502027	0	2	1	0	1	1	828.475	1655.94	1655.94	-1.72	-0.00142	HCD (High Energy Collision Dissociation)	MS2	0	150.9	150	48.0154	12618
	4502027																							High	Mascot (A5)	Unambiguous	[K].vPQVSTPTLVEVSR.[N]	N-Term(iTRAQ4plex)	1	1	4502027	0	3	1	0	1	1	552.653	1655.94	1655.94	-0.5	-0.00028	HCD (High Energy Collision Dissociation)	MS2	19.2455	43	52.722	44.583	10829
	4502027																							High	Mascot (A5)	Unambiguous	[K].vPQVSTPTLVEVSR.[N]	N-Term(iTRAQ4plex)	1	1	4502027	0	2	0.9348	0	1	1	828.476	1655.94	1655.94	-0.43	-0.00036	HCD (High Energy Collision Dissociation)	MS2	0	65.7	89.425	45.1294	12460
	4502027																							High	Mascot (A5)	Unambiguous	[K].vPQVSTPTLVEVSR.[N]	N-Term(iTRAQ4plex)	1	1	4502027	0	3	1	0	1	1	552.653	1655.94	1655.94	-0.25	-0.00014	HCD (High Energy Collision Dissociation)	MS2	15.7859	38.7	86.028	45.1702	12477
	4502027																							High	Mascot (A5)	Unambiguous	[K].vPQVSTPTLVEVSR.[N]	N-Term(iTRAQ4plex)	1	1	4502027	0	2	1	0	1	1	828.477	1655.95	1655.94	1.09	0.0009	HCD (High Energy Collision Dissociation)	MS2	0	179.9	75.621	44.5629	10823
	4502027																							High	Mascot (A5)	Unambiguous	[K].vPQVSTPTLVEVSR.[N]	N-Term(iTRAQ4plex)	1	1	4502027	0	3	1	0	1	1	552.654	1655.95	1655.94	2.07	0.00114	HCD (High Energy Collision Dissociation)	MS2	30.3218	95.7	150	48.007	12615
	4502027																							High	Mascot (A5)	Unambiguous	[K].yIcENQDSISSkLk.[E]	N-Term(iTRAQ4plex); C3(Methylthio); K12(iTRAQ4plex); K14(iTRAQ4plex)	1	1	4502027	1	3	1	0	1	1	702.703	2106.1	2106.09	0.71	0.0005	HCD (High Energy Collision Dissociation)	MS2	42.5445	79.6	150	37.6626	9099
	4502027																							High	Mascot (A5)	Selected	[K].yLyEIAR.[R]	N-Term(iTRAQ4plex); Y3(iTRAQ4plex)	1	1	4502027	0	3	0.4	0	1	1	405.905	1215.7	1215.7	2.36	0.00096	HCD (High Energy Collision Dissociation)	MS2	1.69659	875.4	48.118	22.0206	3923
	4502027																							High	Mascot (A5)	Unambiguous	[K].lVTDLTk.[V]	N-Term(iTRAQ4plex); K7(iTRAQ4plex)	1	1	4502027	0	2	0.7719	0	1	1	539.345	1077.68	1077.68	5.89	0.00317	HCD (High Energy Collision Dissociation)	MS2	0	382.3	44.816	27.1504	5168
	4502027																							High	Mascot (A5)	Unambiguous	[K].lVTDLTk.[V]	N-Term(iTRAQ4plex); K7(iTRAQ4plex)	1	1	4502027	0	2	0.7719	0	1	1	539.341	1077.67	1077.68	-0.89	-0.00048	HCD (High Energy Collision Dissociation)	MS2	8.86492	384.7	46.164	27.9425	6107
	4502027																							High	Mascot (A5)	Selected	[K].yLYEIAR.[R]	N-Term(iTRAQ4plex)	1	1	4502027	0	3	0.9231	0	1	1	357.87	1071.59	1071.6	-0.59	-0.00021	HCD (High Energy Collision Dissociation)	MS2	11.6654	254.4	87.5	16.2186	2094
	4502027																							High	Mascot (A5)	Unambiguous	[K].yLYEIAR.[R]	N-Term(iTRAQ4plex)	1	1	4502027	0	2	0.8889	0	1	1	536.302	1071.6	1071.6	0.86	0.00046	HCD (High Energy Collision Dissociation)	MS2	9.70055	348	31.833	34.7511	7619
	4502027																							High	Mascot (A5)	Unambiguous	[K].yLYEIAR.[R]	N-Term(iTRAQ4plex)	1	1	4502027	0	2	1	0	1	1	536.302	1071.6	1071.6	0.76	0.00041	HCD (High Energy Collision Dissociation)	MS2	21.4989	671.9	87.5	37.1772	9582
	4502027																							High	Mascot (A5)	Unambiguous	[K].kVPQVSTPTLVEVSR.[N]	N-Term(iTRAQ4plex); K1(iTRAQ4plex)	1	1	4502027	1	4	1	0	1	1	482.792	1928.15	1928.14	1.94	0.00094	HCD (High Energy Collision Dissociation)	MS2	27.2441	72.9	79.257	24.642	4795
	4502027																							High	Mascot (A5)	Unambiguous	[K].kVPQVSTPTLVEVSR.[N]	N-Term(iTRAQ4plex); K1(iTRAQ4plex)	1	1	4502027	1	4	1	0	1	1	482.792	1928.15	1928.14	2.17	0.00104	HCD (High Energy Collision Dissociation)	MS2	26.7856	124	24.897	24.0527	4597
	4502027																							High	Mascot (A5)	Unambiguous	[K].kVPQVSTPTLVEVSR.[N]	N-Term(iTRAQ4plex); K1(iTRAQ4plex)	1	1	4502027	1	4	0.8	0	1	1	482.791	1928.14	1928.14	0.23	0.00011	HCD (High Energy Collision Dissociation)	MS2	13.0681	20.6	29.536	19.9415	3044
	4502027																							High	Mascot (A5)	Selected	[K].lVTDLTk.[V]	N-Term(iTRAQ4plex); K7(iTRAQ4plex)	1	1	4502027	0	2	0.7719	0	1	1	539.344	1077.68	1077.68	4.3	0.00232	HCD (High Energy Collision Dissociation)	MS2	0	385.7	15.223	27.6531	5310
	4502027																							High	Mascot (A5)	Unambiguous	[K].lVTDLTk.[V]	N-Term(iTRAQ4plex); K7(iTRAQ4plex)	1	1	4502027	0	2	0.7719	0	1	1	539.342	1077.68	1077.68	0.41	0.00022	HCD (High Energy Collision Dissociation)	MS2	6.62415	623	66.136	31.3503	6984
	4502027																							High	Mascot (A5)	Selected	[K].yLYEIAR.[R]	N-Term(iTRAQ4plex)	1	1	4502027	0	2	0.9333	0	1	1	536.301	1071.59	1071.6	-0.74	-0.0004	HCD (High Energy Collision Dissociation)	MS2	24.3567	650.7	57.004	36.4807	8199
	4502027																							High	Mascot (A5)	Selected	[K].lVTDLTk.[V]	N-Term(iTRAQ4plex); K7(iTRAQ4plex)	1	1	4502027	0	2	0.7719	0	1	1	539.344	1077.68	1077.68	5.11	0.00275	HCD (High Energy Collision Dissociation)	MS2	0	494.3	27.159	28.4459	6278
	4502027																							High	Mascot (A5)	Unambiguous	[K].kVPQVSTPTLVEVSR.[N]	N-Term(iTRAQ4plex); K1(iTRAQ4plex)	1	1	4502027	1	3	1	0	1	1	643.386	1928.14	1928.14	1.3	0.00083	HCD (High Energy Collision Dissociation)	MS2	0	38.6	150	26.548	5402
	4502027																							High	Mascot (A5)	Unambiguous	[K].kVPQVSTPTLVEVSR.[N]	N-Term(iTRAQ4plex); K1(iTRAQ4plex)	1	1	4502027	1	4	1	0	1	1	482.794	1928.15	1928.14	6.01	0.0029	HCD (High Energy Collision Dissociation)	MS2	48.03	113.8	150	26.3795	5347
	4502027																							High	Mascot (A5)	Unambiguous	[K].lVTDLTk.[V]	N-Term(iTRAQ4plex); K7(iTRAQ4plex)	1	1	4502027	0	2	0.5938	0	1	1	539.345	1077.68	1077.68	5.71	0.00308	HCD (High Energy Collision Dissociation)	MS2	50.9823	204.7	150	28.9552	6187
	4502027																							High	Mascot (A5)	Unambiguous	[K].kVPQVSTPTLVEVSR.[N]	N-Term(iTRAQ4plex); K1(iTRAQ4plex)	1	1	4502027	1	4	1	0	1	1	482.79	1928.14	1928.14	-1.6	-0.00077	HCD (High Energy Collision Dissociation)	MS2	31.7452	113.6	44.68	22.6801	3771
	4502027																							High	Mascot (A5)	Unambiguous	[K].yIcENQDSISSk.[L]	N-Term(iTRAQ4plex); C3(Methylthio); K12(iTRAQ4plex)	1	1	4502027	0	2	1	0	1	1	860.91	1720.81	1720.81	-0.3	-0.00026	HCD (High Energy Collision Dissociation)	MS2	18.8487	266.8	150	37.7434	9126
	4502027																							High	Mascot (A5)	Unambiguous	[K].vPQVSTPTLVEVSR.[N]	N-Term(iTRAQ4plex)	1	1	4502027	0	3	1	0	1	1	552.653	1655.95	1655.94	0.65	0.00036	HCD (High Energy Collision Dissociation)	MS2	0	89.3	150	34.4781	8040
	4502027																							High	Mascot (A5)	Selected	[K].yIcENQDSISSk.[L]	N-Term(iTRAQ4plex); Y1(iTRAQ4plex); C3(Methylthio); K12(iTRAQ4plex)	1	1	4502027	0	3	1	0	1	1	622.308	1864.91	1864.91	-2.34	-0.00145	HCD (High Energy Collision Dissociation)	MS2	43.9823	61.9	79.954	20.7853	3234
	4502027																							High	Sequest HT (A2)	Unambiguous	[K].kVPQVSTPTLVEVSR.[N]	N-Term(iTRAQ4plex); K1(iTRAQ4plex)	1	1	4502027	1	3	0.6008	0	1	1	643.386	1928.14	1928.14	0.55	0.00035	HCD (High Energy Collision Dissociation)	MS2	4.74976	98.2	41.172	21.9779	3907
	4502027																							High	Sequest HT (A2)	Selected	[K].kVPQVSTPTLVEVSR.[N]	N-Term(iTRAQ4plex); K1(iTRAQ4plex)	1	1	4502027	1	4	0.5367	0	1	1	482.791	1928.14	1928.14	0.73	0.00035	HCD (High Energy Collision Dissociation)	MS2	11.6564	83	12.29	22.0431	3931
	4502027																							High	Sequest HT (A2)	Unambiguous	[K].kVPQVSTPTLVEVSR.[N]	N-Term(iTRAQ4plex); K1(iTRAQ4plex)	1	1	4502027	1	4	0.5878	0	1	1	482.791	1928.14	1928.14	0.67	0.00032	HCD (High Energy Collision Dissociation)	MS2	41.1227	92.5	85.761	23.3256	4436
	4502027																							High	Sequest HT (A2)	Selected	[K].kVPQVSTPTLVEVSR.[N]	N-Term(iTRAQ4plex); K1(iTRAQ4plex)	1	1	4502027	1	4	0.4245	0	1	1	482.792	1928.14	1928.14	1.36	0.00066	HCD (High Energy Collision Dissociation)	MS2	31.9537	83.5	120.053	22.623	4156
	4502027																							High	Sequest HT (A2)	Unambiguous	[K].kVPQVSTPTLVEVSR.[N]	N-Term(iTRAQ4plex); K1(iTRAQ4plex)	1	1	4502027	1	3	0.576	0	1	1	643.386	1928.14	1928.14	0.43	0.00028	HCD (High Energy Collision Dissociation)	MS2	15.5562	101.5	74.633	31.9827	7192
	4502027																							High	Sequest HT (A2)	Unambiguous	[K].kVPQVSTPTLVEVSR.[N]	N-Term(iTRAQ4plex); K1(iTRAQ4plex)	1	1	4502027	1	4	0.5645	0	1	1	482.791	1928.14	1928.14	0.19	9e-05	HCD (High Energy Collision Dissociation)	MS2	8.43178	105.3	28.763	34.6753	8108
	4502027																							High	Sequest HT (A2)	Unambiguous	[K].kVPQVSTPTLVEVSR.[N]	N-Term(iTRAQ4plex); K1(iTRAQ4plex)	1	1	4502027	1	3	0.6565	0	1	1	643.386	1928.14	1928.14	1.14	0.00073	HCD (High Energy Collision Dissociation)	MS2	0.0598294	122.5	0.934	34.6836	8110
	4502027																							High	Sequest HT (A2)	Unambiguous	[K].kVPQVSTPTLVEVSR.[N]	N-Term(iTRAQ4plex); K1(iTRAQ4plex)	1	1	4502027	1	2	0.7231	0	1	1	964.572	1928.14	1928.14	-2.46	-0.00237	HCD (High Energy Collision Dissociation)	MS2	0	431.5	150	34.6941	8114
	4502027																							High	Sequest HT (A2)	Unambiguous	[K].kVPQVSTPTLVEVSR.[N]	N-Term(iTRAQ4plex); K1(iTRAQ4plex)	1	1	4502027	1	3	0.6519	0	1	1	643.386	1928.14	1928.14	0.4	0.00026	HCD (High Energy Collision Dissociation)	MS2	0	75.2	29.414	35.2169	8267
	4502027																							High	Sequest HT (A2)	Unambiguous	[K].kVPQVSTPTLVEVSR.[N]	N-Term(iTRAQ4plex); K1(iTRAQ4plex)	1	1	4502027	1	3	0.5426	0	1	1	643.386	1928.14	1928.14	1.28	0.00082	HCD (High Energy Collision Dissociation)	MS2	46.0495	86.5	87.5	35.7759	8456
	4502027																							High	Sequest HT (A2)	Unambiguous	[K].kVPQVSTPTLVEVSR.[N]	N-Term(iTRAQ4plex); K1(iTRAQ4plex)	1	1	4502027	1	3	0.5686	0	1	1	643.387	1928.14	1928.14	1.61	0.00103	HCD (High Energy Collision Dissociation)	MS2	57.6216	60.1	150	34.1609	7928
	4502027																							High	Sequest HT (A2)	Unambiguous	[K].kVPQVSTPTLVEVSR.[N]	N-Term(iTRAQ4plex); K1(iTRAQ4plex)	1	1	4502027	1	4	0.5408	0	1	1	482.792	1928.15	1928.14	1.94	0.00094	HCD (High Energy Collision Dissociation)	MS2	27.2441	72.9	79.257	24.642	4795
	4502027																							High	Sequest HT (A2)	Unambiguous	[K].kVPQVSTPTLVEVSR.[N]	N-Term(iTRAQ4plex); K1(iTRAQ4plex)	1	1	4502027	1	4	0.5588	0	1	1	482.794	1928.15	1928.14	6.01	0.0029	HCD (High Energy Collision Dissociation)	MS2	48.03	113.8	150	26.3795	5347
	4502027																							High	Sequest HT (A2)	Unambiguous	[K].kVPQVSTPTLVEVSR.[N]	N-Term(iTRAQ4plex); K1(iTRAQ4plex)	1	1	4502027	1	3	0.5387	0	1	1	643.387	1928.15	1928.14	2.04	0.00131	HCD (High Energy Collision Dissociation)	MS2	27.597	69	150	24.5959	4779
	4502027																							High	Sequest HT (A2)	Unambiguous	[K].kVPQVSTPTLVEVSR.[N]	N-Term(iTRAQ4plex); K1(iTRAQ4plex)	1	1	4502027	1	3	0.6113	0	1	1	643.386	1928.14	1928.14	1.15	0.00074	HCD (High Energy Collision Dissociation)	MS2	17.7448	176.4	150	23.987	4574
	4502027																							High	Sequest HT (A2)	Unambiguous	[K].kVPQVSTPTLVEVSR.[N]	N-Term(iTRAQ4plex); K1(iTRAQ4plex)	1	1	4502027	1	4	0.5233	0	1	1	482.792	1928.15	1928.14	2.17	0.00104	HCD (High Energy Collision Dissociation)	MS2	26.7856	124	24.897	24.0527	4597
	4502027																							High	Sequest HT (A2)	Unambiguous	[K].vPQVSTPTLVEVSR.[N]	N-Term(iTRAQ4plex)	1	1	4502027	0	3	0.6362	0	1	1	552.654	1655.95	1655.94	2.07	0.00114	HCD (High Energy Collision Dissociation)	MS2	30.3218	95.7	150	48.007	12615
	4502027																							High	Sequest HT (A2)	Unambiguous	[K].vPQVSTPTLVEVSR.[N]	N-Term(iTRAQ4plex)	1	1	4502027	0	2	0.5515	0	1	1	828.475	1655.94	1655.94	-1.72	-0.00142	HCD (High Energy Collision Dissociation)	MS2	0	150.9	150	48.0154	12618
	4502027																							High	Sequest HT (A2)	Unambiguous	[K].ccTESLVNR.[R]	N-Term(iTRAQ4plex); C1(Methylthio); C2(Methylthio)	1	1	4502027	0	2	0.5718	0	1	1	630.771	1260.53	1260.53	1.8	0.00113	HCD (High Energy Collision Dissociation)	MS2	22.7366	746.5	49.018	39.4858	9720
	4502027																							High	Sequest HT (A2)	Unambiguous	[K].ccTESLVNR.[R]	N-Term(iTRAQ4plex); C1(Methylthio); C2(Methylthio)	1	1	4502027	0	2	0.5314	0	1	1	630.77	1260.53	1260.53	-0.21	-0.00013	HCD (High Energy Collision Dissociation)	MS2	39.1298	92.8	150	37.7112	9115
	4502027																							High	Sequest HT (A2)	Unambiguous	[K].kVPQVSTPTLVEVSR.[N]	N-Term(iTRAQ4plex); K1(iTRAQ4plex)	1	1	4502027	1	3	0.6013	0	1	1	643.386	1928.14	1928.14	0.11	7e-05	HCD (High Energy Collision Dissociation)	MS2	0	30.2	16.454	20.8246	3245
	4502027																							High	Sequest HT (A2)	Unambiguous	[K].kVPQVSTPTLVEVSR.[N]	N-Term(iTRAQ4plex); K1(iTRAQ4plex)	1	1	4502027	1	3	0.5903	0	1	1	643.385	1928.14	1928.14	-0.93	-0.0006	HCD (High Energy Collision Dissociation)	MS2	21.6495	44.3	79.496	21.3451	3371
	4502027																							High	Sequest HT (A2)	Unambiguous	[K].kVPQVSTPTLVEVSR.[N]	N-Term(iTRAQ4plex); K1(iTRAQ4plex)	1	1	4502027	1	4	0.5714	0	1	1	482.79	1928.14	1928.14	-1.6	-0.00077	HCD (High Energy Collision Dissociation)	MS2	31.7452	113.6	44.68	22.6801	3771
	4502027																							High	Sequest HT (A2)	Unambiguous	[K].kVPQVSTPTLVEVSR.[N]	N-Term(iTRAQ4plex); K1(iTRAQ4plex)	1	1	4502027	1	3	0.6183	0	1	1	643.385	1928.14	1928.14	0.02	1e-05	HCD (High Energy Collision Dissociation)	MS2	5.22315	40.2	21.954	20.3166	3126
	4502027																							High	Sequest HT (A2)	Unambiguous	[K].kVPQVSTPTLVEVSR.[N]	N-Term(iTRAQ4plex); K1(iTRAQ4plex)	1	1	4502027	1	3	0.6538	0	1	1	643.385	1928.14	1928.14	-1.22	-0.00078	HCD (High Energy Collision Dissociation)	MS2	56.3939	14.9	36.069	19.8022	3016
	4502027																							High	Sequest HT (A2)	Unambiguous	[K].kVPQVSTPTLVEVSR.[N]	N-Term(iTRAQ4plex); K1(iTRAQ4plex)	1	1	4502027	1	4	0.5671	0	1	1	482.791	1928.14	1928.14	0.23	0.00011	HCD (High Energy Collision Dissociation)	MS2	13.0681	20.6	29.536	19.9415	3044
	4502027																							High	Sequest HT (A2)	Unambiguous	[K].ccTESLVNR.[R]	N-Term(iTRAQ4plex); C1(Methylthio); C2(Methylthio)	1	1	4502027	0	2	0.5758	0	1	1	630.769	1260.53	1260.53	-0.7	-0.00044	HCD (High Energy Collision Dissociation)	MS2	0	128.1	68.371	45.5412	11140
	4502027																							High	Sequest HT (A2)	Unambiguous	[K].vPQVSTPTLVEVSR.[N]	N-Term(iTRAQ4plex)	1	1	4502027	0	2	0.5346	0	1	1	828.477	1655.95	1655.94	1.09	0.0009	HCD (High Energy Collision Dissociation)	MS2	0	179.9	75.621	44.5629	10823
	4502027																							High	Sequest HT (A2)	Unambiguous	[K].vPQVSTPTLVEVSR.[N]	N-Term(iTRAQ4plex)	1	1	4502027	0	3	0.6229	0	1	1	552.653	1655.94	1655.94	-0.5	-0.00028	HCD (High Energy Collision Dissociation)	MS2	19.2455	43	52.722	44.583	10829
	4502027																							High	Sequest HT (A2)	Unambiguous	[K].kVPQVSTPTLVEVSR.[N]	N-Term(iTRAQ4plex); K1(iTRAQ4plex)	1	1	4502027	1	3	0.6509	0	1	1	643.385	1928.14	1928.14	-0.08	-5e-05	HCD (High Energy Collision Dissociation)	MS2	0.906621	84.8	10.297	30.5829	6269
	4502027																							High	Sequest HT (A2)	Unambiguous	[K].kVPQVSTPTLVEVSR.[N]	N-Term(iTRAQ4plex); K1(iTRAQ4plex)	1	1	4502027	1	3	0.6779	0	1	1	643.387	1928.15	1928.14	1.92	0.00123	HCD (High Energy Collision Dissociation)	MS2	49.4256	34.6	34.052	27.9396	5379
	4502027																							High	Sequest HT (A2)	Unambiguous	[K].kVPQVSTPTLVEVSR.[N]	N-Term(iTRAQ4plex); K1(iTRAQ4plex)	1	1	4502027	1	2	0.5769	0	1	1	964.573	1928.14	1928.14	-1.46	-0.00141	HCD (High Energy Collision Dissociation)	MS2	0	235.1	25.672	30.7158	6308
	4502027																							High	Sequest HT (A2)	Unambiguous	[K].kVPQVSTPTLVEVSR.[N]	N-Term(iTRAQ4plex); K1(iTRAQ4plex)	1	1	4502027	1	3	0.6603	0	1	1	643.384	1928.14	1928.14	-1.69	-0.00109	HCD (High Energy Collision Dissociation)	MS2	32.3374	41.6	14.026	31.0861	6406
	4502027																							High	Sequest HT (A2)	Unambiguous	[K].ccTESLVNR.[R]	N-Term(iTRAQ4plex); C1(Methylthio); C2(Methylthio)	1	1	4502027	0	2	0.5685	0	1	1	630.771	1260.53	1260.53	1.63	0.00103	HCD (High Energy Collision Dissociation)	MS2	16.7854	310	20.059	35.4976	7871
	4502027																							High	Sequest HT (A2)	Unambiguous	[K].kVPQVSTPTLVEVSR.[N]	N-Term(iTRAQ4plex); K1(iTRAQ4plex)	1	1	4502027	1	3	0.6934	0	1	1	643.386	1928.14	1928.14	0.78	0.0005	HCD (High Energy Collision Dissociation)	MS2	36.1902	39.8	68.462	32.1289	6711
	4502027																							High	Sequest HT (A2)	Unambiguous	[K].ccTESLVNR.[R]	N-Term(iTRAQ4plex); C1(Methylthio); C2(Methylthio)	1	1	4502027	0	2	0.7797	0	1	1	630.771	1260.54	1260.53	2.45	0.00155	HCD (High Energy Collision Dissociation)	MS2	33.0915	378	25.293	36.2791	9225
	4502027																							High	Sequest HT (A2)	Unambiguous	[K].kVPQVSTPTLVEVSR.[N]	N-Term(iTRAQ4plex); K1(iTRAQ4plex)	1	1	4502027	1	3	0.6509	0	1	1	643.386	1928.14	1928.14	1.02	0.00066	HCD (High Energy Collision Dissociation)	MS2	33.6382	42.7	87.5	33.1625	8012
	4502027																							High	Sequest HT (A2)	Unambiguous	[K].kVPQVSTPTLVEVSR.[N]	N-Term(iTRAQ4plex); K1(iTRAQ4plex)	1	1	4502027	1	3	0.6365	0	1	1	643.387	1928.15	1928.14	2.64	0.0017	HCD (High Energy Collision Dissociation)	MS2	0	33.6	50.312	28.8684	6410
	4502027																							High	Sequest HT (A2)	Unambiguous	[K].kVPQVSTPTLVEVSR.[N]	N-Term(iTRAQ4plex); K1(iTRAQ4plex)	1	1	4502027	1	3	0.6725	0	1	1	643.387	1928.15	1928.14	2.16	0.00139	HCD (High Energy Collision Dissociation)	MS2	0.175785	83.9	0.304	31.4045	7408
	4502027																							High	Sequest HT (A2)	Unambiguous	[K].kVPQVSTPTLVEVSR.[N]	N-Term(iTRAQ4plex); K1(iTRAQ4plex)	1	1	4502027	1	3	0.6519	0	1	1	643.385	1928.14	1928.14	-0.4	-0.00026	HCD (High Energy Collision Dissociation)	MS2	0	41.1	24.538	31.951	7566
	4502027																							High	Sequest HT (A2)	Unambiguous	[K].kVPQVSTPTLVEVSR.[N]	N-Term(iTRAQ4plex); K1(iTRAQ4plex)	1	1	4502027	1	3	0.6347	0	1	1	643.387	1928.15	1928.14	2.64	0.0017	HCD (High Energy Collision Dissociation)	MS2	36.7795	44.7	87.5	32.611	7792
	4502027																							High	Sequest HT (A2)	Unambiguous	[K].kVPQVSTPTLVEVSR.[N]	N-Term(iTRAQ4plex); K1(iTRAQ4plex)	1	1	4502027	1	2	0.6593	0	1	1	964.576	1928.14	1928.14	1.44	0.00139	HCD (High Energy Collision Dissociation)	MS2	0	198.3	61.868	31.2613	7371
	4502027																							High	Sequest HT (A2)	Unambiguous	[K].kVPQVSTPTLVEVSR.[N]	N-Term(iTRAQ4plex); K1(iTRAQ4plex)	1	1	4502027	1	4	0.6118	0	1	1	482.793	1928.15	1928.14	3.52	0.0017	HCD (High Energy Collision Dissociation)	MS2	65.9823	58.8	46.734	31.2235	7359
	4502027																							High	Sequest HT (A2)	Unambiguous	[K].kVPQVSTPTLVEVSR.[N]	N-Term(iTRAQ4plex); K1(iTRAQ4plex)	1	1	4502027	1	3	0.5772	0	1	1	643.386	1928.14	1928.14	0.83	0.00054	HCD (High Energy Collision Dissociation)	MS2	47.7593	43.5	87.5	29.9807	6848
	4502027																							High	Sequest HT (A2)	Unambiguous	[K].kVPQVSTPTLVEVSR.[N]	N-Term(iTRAQ4plex); K1(iTRAQ4plex)	1	1	4502027	1	3	0.5866	0	1	1	643.385	1928.14	1928.14	-0.59	-0.00038	HCD (High Energy Collision Dissociation)	MS2	61.0627	48.5	87.5	30.8966	7211
	4502027																							High	Sequest HT (A2)	Unambiguous	[K].ccTESLVNR.[R]	N-Term(iTRAQ4plex); C1(Methylthio); C2(Methylthio)	1	1	4502027	0	2	0.5145	0	1	1	630.77	1260.53	1260.53	0.81	0.00051	HCD (High Energy Collision Dissociation)	MS2	0	132.2	87.181	46.1179	12834
	4502027																							High	Sequest HT (A2)	Unambiguous	[K].vPQVSTPTLVEVSR.[N]	N-Term(iTRAQ4plex)	1	1	4502027	0	3	0.5854	0	1	1	552.653	1655.94	1655.94	-0.25	-0.00014	HCD (High Energy Collision Dissociation)	MS2	15.7859	38.7	86.028	45.1702	12477
	4502027																							High	Sequest HT (A2)	Unambiguous	[K].vPQVSTPTLVEVSR.[N]	N-Term(iTRAQ4plex)	1	1	4502027	0	2	0.4837	0	1	1	828.476	1655.94	1655.94	-0.43	-0.00036	HCD (High Energy Collision Dissociation)	MS2	0	65.7	89.425	45.1294	12460
	4502027																							High	Sequest HT (A2)	Unambiguous	[K].kVPQVSTPTLVEVSR.[N]	N-Term(iTRAQ4plex); K1(iTRAQ4plex)	1	1	4502027	1	3	0.5581	0	1	1	643.386	1928.14	1928.14	1.3	0.00083	HCD (High Energy Collision Dissociation)	MS2	0	38.6	150	26.548	5402
	4502027																							High	Sequest HT (A2)	Selected	[K].kVPQVSTPTLVEVSR.[N]	N-Term(iTRAQ4plex); K1(iTRAQ4plex)	1	1	4502027	1	4	0.5014	0	1	1	482.791	1928.14	1928.14	0.36	0.00017	HCD (High Energy Collision Dissociation)	MS2	0	31.1	28.267	21.056	3299
	4502027																							High	Sequest HT (A2)	Unambiguous	[K].yLYEIAR.[R]	N-Term(iTRAQ4plex)	1	1	4502027	0	2	0.5344	0	1	1	536.301	1071.6	1071.6	-0.27	-0.00014	HCD (High Energy Collision Dissociation)	MS2	22.8755	183.5	32.694	37.7362	9755
	4502027																							High	Sequest HT (A2)	Unambiguous	[K].yIcENQDSISSkLk.[E]	N-Term(iTRAQ4plex); C3(Methylthio); K12(iTRAQ4plex); K14(iTRAQ4plex)	1	1	4502027	1	3	0.5517	0	1	1	702.703	2106.1	2106.09	0.71	0.0005	HCD (High Energy Collision Dissociation)	MS2	42.5445	79.6	150	37.6626	9099
	4502027																							High	Sequest HT (A2)	Unambiguous	[K].lVTDLTk.[V]	N-Term(iTRAQ4plex); K7(iTRAQ4plex)	1	1	4502027	0	2	0.3487	0	1	1	539.345	1077.68	1077.68	5.71	0.00308	HCD (High Energy Collision Dissociation)	MS2	50.9823	204.7	150	28.9552	6187
	4502027																							High	Sequest HT (A2)	Unambiguous	[K].vPQVSTPTLVEVSR.[N]	N-Term(iTRAQ4plex)	1	1	4502027	0	3	0.3466	0	1	1	552.653	1655.95	1655.94	0.65	0.00036	HCD (High Energy Collision Dissociation)	MS2	0	89.3	150	34.4781	8040
	4502027																							High	Sequest HT (A2)	Selected	[K].yIcENQDSISSk.[L]	N-Term(iTRAQ4plex); C3(Methylthio); K12(iTRAQ4plex)	1	1	4502027	0	2	0.287	0	1	1	860.91	1720.81	1720.81	0.63	0.00054	HCD (High Energy Collision Dissociation)	MS2	0	30.9	150	20.5943	3448
	4502027																							High	Sequest HT (A2)	Unambiguous	[K].ccTESLVNR.[R]	N-Term(iTRAQ4plex); C1(Methylthio); C2(Methylthio)	1	1	4502027	0	3	0.688	0	1	1	420.85	1260.53	1260.53	1.26	0.00053	HCD (High Energy Collision Dissociation)	MS2	0	392.5	150	39.5217	9731
	4502027																							High	Sequest HT (A2)	Unambiguous	[K].ccTESLVNR.[R]	N-Term(iTRAQ4plex); C1(Methylthio); C2(Methylthio)	1	1	4502027	0	3	0.6921	0	1	1	420.85	1260.54	1260.53	2.1	0.00088	HCD (High Energy Collision Dissociation)	MS2	36.4656	164.8	87.5	36.4099	9266
	4502027																							High	Sequest HT (A2)	Unambiguous	[K].yLYEIAR.[R]	N-Term(iTRAQ4plex)	1	1	4502027	0	2	0.5214	0	1	1	536.302	1071.6	1071.6	0.76	0.00041	HCD (High Energy Collision Dissociation)	MS2	21.4989	671.9	87.5	37.1772	9582
	4502027																							High	Sequest HT (A2)	Unambiguous	[K].kVPQVSTPTLVEVSR.[N]	N-Term(iTRAQ4plex); K1(iTRAQ4plex)	1	1	4502027	1	3	0.6271	0	1	1	643.385	1928.14	1928.14	-1.03	-0.00066	HCD (High Energy Collision Dissociation)	MS2	0	15.8	28.296	21.9402	3542
	4502027																							High	Sequest HT (A2)	Unambiguous	[K].vPQVSTPTLVEVSR.[N]	N-Term(iTRAQ4plex)	1	1	4502027	0	3	0.4526	0	1	1	552.652	1655.94	1655.94	-2.02	-0.00112	HCD (High Energy Collision Dissociation)	MS2	60.4209	78.4	87.5	31.0488	7279
	4502027																							High	Sequest HT (A2)	Unambiguous	[K].lVTDLTk.[V]	N-Term(iTRAQ4plex); K7(iTRAQ4plex)	1	1	4502027	0	2	0.4	0	1	1	539.341	1077.67	1077.68	-0.89	-0.00048	HCD (High Energy Collision Dissociation)	MS2	8.86492	384.7	46.164	27.9425	6107
	4502027																							High	Sequest HT (A2)	Selected	[K].yIcENQDSISSk.[L]	N-Term(iTRAQ4plex); C3(Methylthio); K12(iTRAQ4plex)	1	1	4502027	0	2	0.4766	0	1	1	860.908	1720.81	1720.81	-2.27	-0.00195	HCD (High Energy Collision Dissociation)	MS2	16.1634	45.8	150	45.2702	11686
	4502027																							High	Sequest HT (A2)	Selected	[K].lVTDLTk.[V]	N-Term(iTRAQ4plex); K7(iTRAQ4plex)	1	1	4502027	0	2	0.3992	0	1	1	539.344	1077.68	1077.68	4.32	0.00233	HCD (High Energy Collision Dissociation)	MS2	0	163.3	87.5	29.0139	6468
	4502027																							High	Sequest HT (A2)	Unambiguous	[K].lVTDLTk.[V]	N-Term(iTRAQ4plex); K7(iTRAQ4plex)	1	1	4502027	0	2	0.4198	0	1	1	539.342	1077.68	1077.68	0.41	0.00022	HCD (High Energy Collision Dissociation)	MS2	6.62415	623	66.136	31.3503	6984
	4502027																							High	Sequest HT (A2)	Unambiguous	[K].yLYEIAR.[R]	N-Term(iTRAQ4plex)	1	1	4502027	0	2	0.3937	0	1	1	536.302	1071.6	1071.6	1.31	0.0007	HCD (High Energy Collision Dissociation)	MS2	0	182.5	21.884	36.9858	8341
	4502027																							High	Sequest HT (A2)	Selected	[K].yIcENQDSISSk.[L]	N-Term(iTRAQ4plex); C3(Methylthio); K12(iTRAQ4plex)	1	1	4502027	0	2	0.3403	0	1	1	860.91	1720.81	1720.81	0.04	3e-05	HCD (High Energy Collision Dissociation)	MS2	0	44.1	150	43.8087	11185
	4502027																							High	Sequest HT (A2)	Selected	[K].yIcENQDSISSk.[L]	N-Term(iTRAQ4plex); C3(Methylthio); K12(iTRAQ4plex)	1	1	4502027	0	2	0.6446	0	1	1	860.91	1720.81	1720.81	0.63	0.00054	HCD (High Energy Collision Dissociation)	MS2	0	211.6	45.709	34.4521	8493
	4502027																							High	Sequest HT (A2)	Selected	[K].yIcENQDSISSk.[L]	N-Term(iTRAQ4plex); C3(Methylthio); K12(iTRAQ4plex)	1	1	4502027	0	2	0.6246	0	1	1	860.91	1720.81	1720.81	0.29	0.00025	HCD (High Energy Collision Dissociation)	MS2	8.61379	354.3	150	38.2887	9310
	4502027																							High	Sequest HT (A2)	Unambiguous	[K].yLYEIAR.[R]	N-Term(iTRAQ4plex)	1	1	4502027	0	2	0.4667	0	1	1	536.302	1071.6	1071.6	0.86	0.00046	HCD (High Energy Collision Dissociation)	MS2	9.70055	348	31.833	34.7511	7619
	4502027																							High	Sequest HT (A2)	Unambiguous	[K].yIcENQDSISSk.[L]	N-Term(iTRAQ4plex); C3(Methylthio); K12(iTRAQ4plex)	1	1	4502027	0	2	0.6433	0	1	1	860.91	1720.81	1720.81	-0.3	-0.00026	HCD (High Energy Collision Dissociation)	MS2	18.8487	266.8	150	37.7434	9126
	4502027																							High	Sequest HT (A2)	Unambiguous	[K].lVTDLTk.[V]	N-Term(iTRAQ4plex); K7(iTRAQ4plex)	1	1	4502027	0	2	0.3879	0	1	1	539.345	1077.68	1077.68	5.89	0.00317	HCD (High Energy Collision Dissociation)	MS2	0	382.3	44.816	27.1504	5168
	4502027																							High	Sequest HT (A2)	Unambiguous	[K].yLYEIAR.[R]	N-Term(iTRAQ4plex)	1	1	4502027	0	2	0.5486	0	1	1	536.3	1071.59	1071.6	-1.96	-0.00105	HCD (High Energy Collision Dissociation)	MS2	24.8581	336	28.482	41.0106	10229
Medium	4502067	NP_001624.1	AMBP	259	protein AMBP	0.024	2	2	1	27	2.33					500.2	340.5	179.4	179.9
	4502067																							High	Mascot (A5)	Unambiguous	[K].ecLQTcR.[T]	N-Term(iTRAQ4plex); C2(Methylthio); C6(Methylthio)	1	1	4502067	0	2	1	0	1	1	544.728	1088.45	1088.45	0.24	0.00013	HCD (High Energy Collision Dissociation)	MS2	29.8237	298.4	87.5	27.1718	5832
	4502067																							High	Sequest HT (A2)	Unambiguous	[K].ecLQTcR.[T]	N-Term(iTRAQ4plex); C2(Methylthio); C6(Methylthio)	1	1	4502067	0	2	0.5107	0	1	1	544.728	1088.45	1088.45	0.24	0.00013	HCD (High Energy Collision Dissociation)	MS2	29.8237	298.4	87.5	27.1718	5832
High	4502261	NP_000479.1	SERPINC1	462	antithrombin-III isoform 1	0	10	18	4	187	34.79	137.9	124.8	69.7	67.6	152.7	128.2	62.4	56.7	151.1	132.9	58.8	57.2
	4502261																							High	Mascot (A5)	Unambiguous	[K].lQPLDFk.[E]	N-Term(iTRAQ4plex); K7(iTRAQ4plex)	1	2	1433354003; 4502261	0	2	0.9231	0	1	1	574.85	1148.69	1148.69	1.04	0.0006	HCD (High Energy Collision Dissociation)	MS2	7.35354	504.5	77.347	39.8875	9340
	4502261																							High	Mascot (A5)	Unambiguous	[K].lQPLDFk.[E]	N-Term(iTRAQ4plex); K7(iTRAQ4plex)	1	2	1433354003; 4502261	0	2	0.9487	0	1	1	574.851	1148.69	1148.69	2.67	0.00153	HCD (High Energy Collision Dissociation)	MS2	12.5945	462.1	87.5	40.6058	10849
	4502261																							High	Mascot (A5)	Unambiguous	[K].tSDQIHFFFAk.[L]	N-Term(iTRAQ4plex); K11(iTRAQ4plex)	1	2	1433354003; 4502261	0	3	0.8889	0	1	1	543.627	1628.87	1628.87	0	0	HCD (High Energy Collision Dissociation)	MS2	13.3548	244.4	86.802	46.5743	12130
	4502261																							High	Mascot (A5)	Unambiguous	[K].tSDQIHFFFAk.[L]	N-Term(iTRAQ4plex); K11(iTRAQ4plex)	1	2	1433354003; 4502261	0	3	0.8387	0	1	1	543.628	1628.87	1628.87	1.03	0.00056	HCD (High Energy Collision Dissociation)	MS2	10.2511	87.5	38.529	43.4025	11818
	4502261																							High	Mascot (A5)	Unambiguous	[K].tSDQIHFFFAk.[L]	N-Term(iTRAQ4plex); K11(iTRAQ4plex)	1	2	1433354003; 4502261	0	3	0.875	0	1	1	543.628	1628.87	1628.87	1.24	0.00067	HCD (High Energy Collision Dissociation)	MS2	100	58.5	21.409	42.7826	10222
	4502261																							High	Mascot (A5)	Unambiguous	[K].nDNDNIFLSPLSISTAFAMTk.[L]	N-Term(iTRAQ4plex); K21(iTRAQ4plex)	1	2	1433354003; 4502261	0	3	0.9655	0	1	1	863.121	2587.35	2587.33	6.26	0.0054	HCD (High Energy Collision Dissociation)	MS2	29.529	5.2	150	93.3349	27702
	4502261																							High	Mascot (A5)	Unambiguous	[K].nDNDNIFLSPLSISTAFAMTk.[L]	N-Term(iTRAQ4plex); K21(iTRAQ4plex)	1	2	1433354003; 4502261	0	3	1	0	1	1	863.12	2587.34	2587.33	5	0.00431	HCD (High Energy Collision Dissociation)	MS2	16.3734	11	150	94.4834	28082
	4502261																							High	Mascot (A5)	Unambiguous	[K].lQPLDFk.[E]	N-Term(iTRAQ4plex); K7(iTRAQ4plex)	1	2	1433354003; 4502261	0	2	0.9231	0	1	1	574.849	1148.69	1148.69	-0.34	-0.00019	HCD (High Energy Collision Dissociation)	MS2	7.96358	801.2	150	43.6971	11148
	4502261																							High	Sequest HT (A2)	Unambiguous	[K].nDNDNIFLSPLSISTAFAMTk.[L]	N-Term(iTRAQ4plex); K21(iTRAQ4plex)	1	2	1433354003; 4502261	0	3	0.7802	0	1	1	863.121	2587.35	2587.33	6.26	0.0054	HCD (High Energy Collision Dissociation)	MS2	29.529	5.2	150	93.3349	27702
	4502261																							High	Sequest HT (A2)	Unambiguous	[K].nDNDNIFLSPLSISTAFAMTk.[L]	N-Term(iTRAQ4plex); K21(iTRAQ4plex)	1	2	1433354003; 4502261	0	3	0.7175	0	1	1	863.12	2587.34	2587.33	5	0.00431	HCD (High Energy Collision Dissociation)	MS2	16.3734	11	150	94.4834	28082
	4502261																							High	Sequest HT (A2)	Unambiguous	[K].tSDQIHFFFAk.[L]	N-Term(iTRAQ4plex); K11(iTRAQ4plex)	1	2	1433354003; 4502261	0	3	0.5022	0	1	1	543.627	1628.87	1628.87	0	0	HCD (High Energy Collision Dissociation)	MS2	13.3548	244.4	86.802	46.5743	12130
	4502261																							High	Sequest HT (A2)	Unambiguous	[K].tSDQIHFFFAk.[L]	N-Term(iTRAQ4plex); K11(iTRAQ4plex)	1	2	1433354003; 4502261	0	3	0.4936	0	1	1	543.628	1628.87	1628.87	1.24	0.00067	HCD (High Energy Collision Dissociation)	MS2	100	58.5	21.409	42.7826	10222
	4502261																							High	Sequest HT (A2)	Unambiguous	[K].lQPLDFk.[E]	N-Term(iTRAQ4plex); K7(iTRAQ4plex)	1	2	1433354003; 4502261	0	2	0.4519	0	1	1	574.851	1148.69	1148.69	2.67	0.00153	HCD (High Energy Collision Dissociation)	MS2	12.5945	462.1	87.5	40.6058	10849
	4502261																							High	Sequest HT (A2)	Selected	[K].lPGIVAEGR.[D]	N-Term(iTRAQ4plex)	1	2	1433354003; 4502261	0	2	0.4231	0	1	1	528.32	1055.63	1055.63	0.68	0.00036	HCD (High Energy Collision Dissociation)	MS2	37.8494	324.6	73.521	32.0256	7594
	4502261																							High	Sequest HT (A2)	Unambiguous	[K].tSDQIHFFFAk.[L]	N-Term(iTRAQ4plex); K11(iTRAQ4plex)	1	2	1433354003; 4502261	0	3	0.5107	0	1	1	543.628	1628.87	1628.87	1.03	0.00056	HCD (High Energy Collision Dissociation)	MS2	10.2511	87.5	38.529	43.4025	11818
	4502261																							High	Sequest HT (A2)	Unambiguous	[K].lQPLDFk.[E]	N-Term(iTRAQ4plex); K7(iTRAQ4plex)	1	2	1433354003; 4502261	0	2	0.4323	0	1	1	574.849	1148.69	1148.69	-0.34	-0.00019	HCD (High Energy Collision Dissociation)	MS2	7.96358	801.2	150	43.6971	11148
	4502261																							High	Sequest HT (A2)	Unambiguous	[K].lQPLDFk.[E]	N-Term(iTRAQ4plex); K7(iTRAQ4plex)	1	2	1433354003; 4502261	0	2	0.3024	0	1	1	574.85	1148.69	1148.69	1.04	0.0006	HCD (High Energy Collision Dissociation)	MS2	7.35354	504.5	77.347	39.8875	9340
	4502261																							High	Sequest HT (A2)	Selected	[K].lPGIVAEGR.[D]	N-Term(iTRAQ4plex)	1	2	1433354003; 4502261	0	2	0.3224	0	1	1	528.321	1055.63	1055.63	1.83	0.00096	HCD (High Energy Collision Dissociation)	MS2	27.5007	199.8	33	31.2481	6456
High	4502419	NP_000704.1	BLVRB	645	flavin reductase (NADPH)	0	7	12	1	343	32.9	115.5	87.5	103	94	114.5	72.5	115.3	97.7	105.2	81.4	108.1	105.3
	4502419																							High	Mascot (A5)	Unambiguous	[K].tVAGQDAVIVLLGTR.[N]	N-Term(iTRAQ4plex)	1	1	4502419	0	2	0.9351	0	1	1	828.993	1656.98	1656.98	1.69	0.0014	HCD (High Energy Collision Dissociation)	MS2	0	48.4	87.5	63.6935	19679
	4502419																							High	Mascot (A5)	Unambiguous	[K].tVAGQDAVIVLLGTR.[N]	N-Term(iTRAQ4plex)	1	1	4502419	0	3	1	0	1	1	552.998	1656.98	1656.98	1.59	0.00088	HCD (High Energy Collision Dissociation)	MS2	100	28	150	66.3285	18788
	4502419																							High	Mascot (A5)	Unambiguous	[K].tVAGQDAVIVLLGTR.[N]	N-Term(iTRAQ4plex)	1	1	4502419	0	3	1	0	1	1	552.998	1656.98	1656.98	0.95	0.00052	HCD (High Energy Collision Dissociation)	MS2	65.6293	7.7	48.814	63.6974	19681
	4502419																							High	Mascot (A5)	Unambiguous	[K].tVAGQDAVIVLLGTR.[N]	N-Term(iTRAQ4plex)	1	1	4502419	0	2	1	0	1	1	828.992	1656.98	1656.98	0.17	0.00014	HCD (High Energy Collision Dissociation)	MS2	28.663	90.6	150	66.3719	18802
	4502419																							High	Mascot (A5)	Unambiguous	[K].tVAGQDAVIVLLGTR.[N]	N-Term(iTRAQ4plex)	1	1	4502419	0	3	1	0	1	1	552.996	1656.97	1656.98	-1.28	-0.00071	HCD (High Energy Collision Dissociation)	MS2	100	4.4	25.471	63.1432	17352
	4502419																							High	Mascot (A5)	Unambiguous	[K].tVAGQDAVIVLLGTR.[N]	N-Term(iTRAQ4plex)	1	1	4502419	0	2	0.9438	0	1	1	828.991	1656.97	1656.98	-1.2	-0.001	HCD (High Energy Collision Dissociation)	MS2	0	74.2	76.959	63.1071	17338
	4502419																							High	Sequest HT (A2)	Unambiguous	[K].tVAGQDAVIVLLGTR.[N]	N-Term(iTRAQ4plex)	1	1	4502419	0	2	0.6297	0	1	1	828.991	1656.97	1656.98	-1.2	-0.001	HCD (High Energy Collision Dissociation)	MS2	0	74.2	76.959	63.1071	17338
	4502419																							High	Sequest HT (A2)	Unambiguous	[K].tVAGQDAVIVLLGTR.[N]	N-Term(iTRAQ4plex)	1	1	4502419	0	3	0.6701	0	1	1	552.996	1656.97	1656.98	-1.28	-0.00071	HCD (High Energy Collision Dissociation)	MS2	100	4.4	25.471	63.1432	17352
	4502419																							High	Sequest HT (A2)	Unambiguous	[K].tVAGQDAVIVLLGTR.[N]	N-Term(iTRAQ4plex)	1	1	4502419	0	3	0.6445	0	1	1	552.998	1656.98	1656.98	1.59	0.00088	HCD (High Energy Collision Dissociation)	MS2	100	28	150	66.3285	18788
	4502419																							High	Sequest HT (A2)	Unambiguous	[K].tVAGQDAVIVLLGTR.[N]	N-Term(iTRAQ4plex)	1	1	4502419	0	2	0.6094	0	1	1	828.992	1656.98	1656.98	0.17	0.00014	HCD (High Energy Collision Dissociation)	MS2	28.663	90.6	150	66.3719	18802
	4502419																							High	Sequest HT (A2)	Unambiguous	[K].tVAGQDAVIVLLGTR.[N]	N-Term(iTRAQ4plex)	1	1	4502419	0	2	0.6354	0	1	1	828.993	1656.98	1656.98	1.69	0.0014	HCD (High Energy Collision Dissociation)	MS2	0	48.4	87.5	63.6935	19679
	4502419																							High	Sequest HT (A2)	Unambiguous	[K].tVAGQDAVIVLLGTR.[N]	N-Term(iTRAQ4plex)	1	1	4502419	0	3	0.7097	0	1	1	552.998	1656.98	1656.98	0.95	0.00052	HCD (High Energy Collision Dissociation)	MS2	65.6293	7.7	48.814	63.6974	19681
High	4502511	NP_001728.1	C9	735	complement component C9	0	4	28	2	371	50.84	76.5	94.3	121.1	108.1	86.7	100.5	106.4	106.4	73.9	102.3	118.4	105.4
	4502511																							High	Mascot (A5)	Unambiguous	[R].vVEESELAR.[T]	N-Term(iTRAQ4plex)	1	1	4502511	0	2	0.814	0	1	1	588.323	1175.64	1175.64	0.03	2e-05	HCD (High Energy Collision Dissociation)	MS2	0	123.1	25.563	16.8555	2387
	4502511																							High	Mascot (A5)	Unambiguous	[R].vVEESELAR.[T]	N-Term(iTRAQ4plex)	1	1	4502511	0	2	0.8462	0	1	1	588.323	1175.64	1175.64	0.07	4e-05	HCD (High Energy Collision Dissociation)	MS2	36.9051	362.3	150	17.7927	2643
	4502511																							High	Mascot (A5)	Unambiguous	[R].vVEESELAR.[T]	N-Term(iTRAQ4plex)	1	1	4502511	0	2	0.7727	0	1	1	588.323	1175.64	1175.64	0.38	0.00022	HCD (High Energy Collision Dissociation)	MS2	0	303.6	157.805	18.3016	2778
	4502511																							High	Mascot (A5)	Unambiguous	[R].vVEESELAR.[T]	N-Term(iTRAQ4plex)	1	1	4502511	0	2	0.8049	0	1	1	588.323	1175.64	1175.64	0.39	0.00023	HCD (High Energy Collision Dissociation)	MS2	13.4323	775.2	58.742	22.0091	3914
	4502511																							High	Mascot (A5)	Unambiguous	[R].vVEESELAR.[T]	N-Term(iTRAQ4plex)	1	1	4502511	0	2	0.7895	0	1	1	588.324	1175.64	1175.64	1.63	0.00096	HCD (High Energy Collision Dissociation)	MS2	17.4166	47.5	150	19.3678	3074
	4502511																							High	Mascot (A5)	Unambiguous	[R].vVEESELAR.[T]	N-Term(iTRAQ4plex)	1	1	4502511	0	2	0.8462	0	1	1	588.324	1175.64	1175.64	1.73	0.00102	HCD (High Energy Collision Dissociation)	MS2	0	83	150	18.8184	2916
	4502511																							High	Mascot (A5)	Unambiguous	[R].aIEDYINEFSVR.[K]	N-Term(iTRAQ4plex)	1	1	4502511	0	3	1	0	1	1	533.942	1599.81	1599.81	-1.4	-0.00075	HCD (High Energy Collision Dissociation)	MS2	35.1647	45.8	87.5	48.1985	13643
	4502511																							High	Mascot (A5)	Unambiguous	[R].aIEDYINEFSVR.[K]	N-Term(iTRAQ4plex)	1	1	4502511	0	2	1	0	1	1	800.41	1599.81	1599.81	-1.02	-0.00082	HCD (High Energy Collision Dissociation)	MS2	18.6544	494	150	69.2965	19781
	4502511																							High	Mascot (A5)	Unambiguous	[R].aIEDYINEFSVR.[K]	N-Term(iTRAQ4plex)	1	1	4502511	0	2	1	0	1	1	800.41	1599.81	1599.81	-0.9	-0.00072	HCD (High Energy Collision Dissociation)	MS2	9.56029	148.5	50.272	66.5358	20781
	4502511																							High	Mascot (A5)	Unambiguous	[R].aIEDYINEFSVR.[K]	N-Term(iTRAQ4plex)	1	1	4502511	0	3	0.9556	0	1	1	533.943	1599.81	1599.81	-0.05	-2e-05	HCD (High Energy Collision Dissociation)	MS2	29.3718	27.6	79.641	47.4543	11814
	4502511																							High	Mascot (A5)	Unambiguous	[R].aIEDYINEFSVR.[K]	N-Term(iTRAQ4plex)	1	1	4502511	0	3	0.9273	0	1	1	533.943	1599.81	1599.81	0.2	0.00011	HCD (High Energy Collision Dissociation)	MS2	33.724	20.5	87.5	66.6035	20808
	4502511																							High	Mascot (A5)	Unambiguous	[R].aIEDYINEFSVR.[K]	N-Term(iTRAQ4plex)	1	1	4502511	0	3	0.8732	0	1	1	533.943	1599.81	1599.81	0.64	0.00034	HCD (High Energy Collision Dissociation)	MS2	0	130.6	150	69.3746	19808
	4502511																							High	Mascot (A5)	Unambiguous	[R].aIEDYINEFSVR.[K]	N-Term(iTRAQ4plex)	1	1	4502511	0	2	1	0	1	1	800.411	1599.81	1599.81	0.69	0.00055	HCD (High Energy Collision Dissociation)	MS2	0	47.7	69.362	66.3703	18565
	4502511																							High	Mascot (A5)	Unambiguous	[R].aIEDYINEFSVR.[K]	N-Term(iTRAQ4plex)	1	1	4502511	0	2	0.9683	0	1	1	800.412	1599.82	1599.81	1.53	0.00122	HCD (High Energy Collision Dissociation)	MS2	14.4811	158.2	71.771	65.8081	18343
	4502511																							High	Sequest HT (A2)	Unambiguous	[R].aIEDYINEFSVR.[K]	N-Term(iTRAQ4plex)	1	1	4502511	0	2	0.5365	0	1	1	800.411	1599.81	1599.81	0.69	0.00055	HCD (High Energy Collision Dissociation)	MS2	0	47.7	69.362	66.3703	18565
	4502511																							High	Sequest HT (A2)	Unambiguous	[R].aIEDYINEFSVR.[K]	N-Term(iTRAQ4plex)	1	1	4502511	0	2	0.5779	0	1	1	800.412	1599.82	1599.81	1.53	0.00122	HCD (High Energy Collision Dissociation)	MS2	14.4811	158.2	71.771	65.8081	18343
	4502511																							High	Sequest HT (A2)	Unambiguous	[R].aIEDYINEFSVR.[K]	N-Term(iTRAQ4plex)	1	1	4502511	0	2	0.5629	0	1	1	800.41	1599.81	1599.81	-1.02	-0.00082	HCD (High Energy Collision Dissociation)	MS2	18.6544	494	150	69.2965	19781
	4502511																							High	Sequest HT (A2)	Unambiguous	[R].aIEDYINEFSVR.[K]	N-Term(iTRAQ4plex)	1	1	4502511	0	3	0.6264	0	1	1	533.943	1599.81	1599.81	0.64	0.00034	HCD (High Energy Collision Dissociation)	MS2	0	130.6	150	69.3746	19808
	4502511																							High	Sequest HT (A2)	Unambiguous	[R].vVEESELAR.[T]	N-Term(iTRAQ4plex)	1	1	4502511	0	2	0.5058	0	1	1	588.323	1175.64	1175.64	0.07	4e-05	HCD (High Energy Collision Dissociation)	MS2	36.9051	362.3	150	17.7927	2643
	4502511																							High	Sequest HT (A2)	Unambiguous	[R].vVEESELAR.[T]	N-Term(iTRAQ4plex)	1	1	4502511	0	2	0.4856	0	1	1	588.323	1175.64	1175.64	0.38	0.00022	HCD (High Energy Collision Dissociation)	MS2	0	303.6	157.805	18.3016	2778
	4502511																							High	Sequest HT (A2)	Unambiguous	[R].vVEESELAR.[T]	N-Term(iTRAQ4plex)	1	1	4502511	0	2	0.5134	0	1	1	588.324	1175.64	1175.64	1.73	0.00102	HCD (High Energy Collision Dissociation)	MS2	0	83	150	18.8184	2916
	4502511																							High	Sequest HT (A2)	Unambiguous	[R].vVEESELAR.[T]	N-Term(iTRAQ4plex)	1	1	4502511	0	2	0.4496	0	1	1	588.324	1175.64	1175.64	1.63	0.00096	HCD (High Energy Collision Dissociation)	MS2	17.4166	47.5	150	19.3678	3074
	4502511																							High	Sequest HT (A2)	Unambiguous	[R].vVEESELAR.[T]	N-Term(iTRAQ4plex)	1	1	4502511	0	2	0.5133	0	1	1	588.323	1175.64	1175.64	0.39	0.00023	HCD (High Energy Collision Dissociation)	MS2	13.4323	775.2	58.742	22.0091	3914
	4502511																							High	Sequest HT (A2)	Unambiguous	[R].vVEESELAR.[T]	N-Term(iTRAQ4plex)	1	1	4502511	0	2	0.4942	0	1	1	588.323	1175.64	1175.64	0.03	2e-05	HCD (High Energy Collision Dissociation)	MS2	0	123.1	25.563	16.8555	2387
	4502511																							High	Sequest HT (A2)	Unambiguous	[R].aIEDYINEFSVR.[K]	N-Term(iTRAQ4plex)	1	1	4502511	0	2	0.5775	0	1	1	800.41	1599.81	1599.81	-0.9	-0.00072	HCD (High Energy Collision Dissociation)	MS2	9.56029	148.5	50.272	66.5358	20781
	4502511																							High	Sequest HT (A2)	Unambiguous	[R].aIEDYINEFSVR.[K]	N-Term(iTRAQ4plex)	1	1	4502511	0	3	0.6057	0	1	1	533.943	1599.81	1599.81	0.2	0.00011	HCD (High Energy Collision Dissociation)	MS2	33.724	20.5	87.5	66.6035	20808
	4502511																							High	Sequest HT (A2)	Unambiguous	[R].aIEDYINEFSVR.[K]	N-Term(iTRAQ4plex)	1	1	4502511	0	3	0.5765	0	1	1	533.943	1599.81	1599.81	-0.05	-2e-05	HCD (High Energy Collision Dissociation)	MS2	29.3718	27.6	79.641	47.4543	11814
	4502511																							High	Sequest HT (A2)	Unambiguous	[R].aIEDYINEFSVR.[K]	N-Term(iTRAQ4plex)	1	1	4502511	0	3	0.5367	0	1	1	533.942	1599.81	1599.81	-1.4	-0.00075	HCD (High Energy Collision Dissociation)	MS2	35.1647	45.8	87.5	48.1985	13643
High	4502599	NP_001748.1	CBR1	873	carbonyl reductase [NADPH] 1 isoform 1	0	5	6	1	106	12.67	146.3	202	138.3	113.3	153.2	144	143.9	158.9
	4502599																							High	Mascot (A5)	Unambiguous	[R].sETITEEELVGLMNk.[F]	N-Term(iTRAQ4plex); K15(iTRAQ4plex)	1	1	4502599	0	3	1	0	1	1	661.022	1981.05	1981.04	5.87	0.00387	HCD (High Energy Collision Dissociation)	MS2	25.6313	25.9	150	64.5973	18213
	4502599																							High	Mascot (A5)	Unambiguous	[R].sETITEEELVGLMNk.[F]	N-Term(iTRAQ4plex); K15(iTRAQ4plex)	1	1	4502599	0	3	1	0	1	1	661.02	1981.05	1981.04	3.04	0.002	HCD (High Energy Collision Dissociation)	MS2	54.1456	20.1	48.799	61.1181	16603
	4502599																							High	Mascot (A5)	Unambiguous	[R].sETITEEELVGLMNk.[F]	N-Term(iTRAQ4plex); K15(iTRAQ4plex)	1	1	4502599	0	3	0.875	0	1	1	661.017	1981.04	1981.04	-1.52	-0.00101	HCD (High Energy Collision Dissociation)	MS2	35.3268	33.3	87.5	61.4873	18823
	4502599																							High	Sequest HT (A2)	Unambiguous	[R].sETITEEELVGLMNk.[F]	N-Term(iTRAQ4plex); K15(iTRAQ4plex)	1	1	4502599	0	3	0.5894	0	1	1	661.02	1981.05	1981.04	3.04	0.002	HCD (High Energy Collision Dissociation)	MS2	54.1456	20.1	48.799	61.1181	16603
	4502599																							High	Sequest HT (A2)	Unambiguous	[R].sETITEEELVGLMNk.[F]	N-Term(iTRAQ4plex); K15(iTRAQ4plex)	1	1	4502599	0	3	0.6165	0	1	1	661.022	1981.05	1981.04	5.87	0.00387	HCD (High Energy Collision Dissociation)	MS2	25.6313	25.9	150	64.5973	18213
	4502599																							High	Sequest HT (A2)	Unambiguous	[R].sETITEEELVGLMNk.[F]	N-Term(iTRAQ4plex); K15(iTRAQ4plex)	1	1	4502599	0	3	0.6123	0	1	1	661.017	1981.04	1981.04	-1.52	-0.00101	HCD (High Energy Collision Dissociation)	MS2	35.3268	33.3	87.5	61.4873	18823
High	4502997	NP_001859.1	CPA1	1357	carboxypeptidase A1	0	2	4	1	52	6.53	358.1	262.7	281.2	298
	4502997																							High	Mascot (A5)	Unambiguous	[KR].ySFTFELR.[D]	N-Term(iTRAQ4plex)	1	2	4502997; 54607080	0	2	1	0	1	1	603.816	1206.62	1206.63	-2.27	-0.00137	HCD (High Energy Collision Dissociation)	MS2	0	279.2	130.547	57.0309	15681
	4502997																							High	Mascot (A5)	Unambiguous	[KR].ySFTFELR.[D]	N-Term(iTRAQ4plex)	1	2	4502997; 54607080	0	2	1	0	1	1	603.817	1206.63	1206.63	0.15	9e-05	HCD (High Energy Collision Dissociation)	MS2	9.59339	386.3	150	57.0057	15672
	4502997																							High	Sequest HT (A2)	Unambiguous	[KR].ySFTFELR.[D]	N-Term(iTRAQ4plex)	1	2	4502997; 54607080	0	2	0.538	0	1	1	603.817	1206.63	1206.63	0.15	9e-05	HCD (High Energy Collision Dissociation)	MS2	9.59339	386.3	150	57.0057	15672
	4502997																							High	Sequest HT (A2)	Unambiguous	[KR].ySFTFELR.[D]	N-Term(iTRAQ4plex)	1	2	4502997; 54607080	0	2	0.5494	0	1	1	603.816	1206.62	1206.63	-2.27	-0.00137	HCD (High Energy Collision Dissociation)	MS2	0	279.2	130.547	57.0309	15681
High	4503123	NP_001892.1	CTGF	1490	connective tissue growth factor	0	6	8	2	82	14.57	98.7	138.7	86.4	76.2	86.9	153	84.3	75.8	102.5	147.4	79.9	70.1
	4503123																							High	Mascot (A5)	Unambiguous	[K].gLFcDFGSPANR.[K]	N-Term(iTRAQ4plex); C4(Methylthio)	1	1	4503123	0	2	1	0	1	1	737.338	1473.67	1473.67	-2.64	-0.00194	HCD (High Energy Collision Dissociation)	MS2	0	70.8	87.5	60.3328	16345
	4503123																							High	Mascot (A5)	Unambiguous	[K].gLFcDFGSPANR.[K]	N-Term(iTRAQ4plex); C4(Methylthio)	1	1	4503123	0	2	1	0	1	1	737.34	1473.67	1473.67	0.04	3e-05	HCD (High Energy Collision Dissociation)	MS2	25.5658	54.3	150	63.907	17984
	4503123																							High	Mascot (A5)	Unambiguous	[K].gLFcDFGSPANR.[K]	N-Term(iTRAQ4plex); C4(Methylthio)	1	1	4503123	0	2	1	0	1	1	737.34	1473.67	1473.67	0.09	7e-05	HCD (High Energy Collision Dissociation)	MS2	18.6591	61.2	87.5	60.8362	18557
	4503123																							High	Mascot (A5)	Unambiguous	[R].lPSPDcPFPR.[R]	N-Term(iTRAQ4plex); C6(Methylthio)	1	1	4503123	0	2	1	0	1	1	659.823	1318.64	1318.64	-0.99	-0.00066	HCD (High Energy Collision Dissociation)	MS2	26.7458	109.9	150	58.1334	16049
	4503123																							High	Sequest HT (A2)	Unambiguous	[K].gLFcDFGSPANR.[K]	N-Term(iTRAQ4plex); C4(Methylthio)	1	1	4503123	0	2	0.7146	0	1	1	737.338	1473.67	1473.67	-2.64	-0.00194	HCD (High Energy Collision Dissociation)	MS2	0	70.8	87.5	60.3328	16345
	4503123																							High	Sequest HT (A2)	Unambiguous	[K].gLFcDFGSPANR.[K]	N-Term(iTRAQ4plex); C4(Methylthio)	1	1	4503123	0	2	0.729	0	1	1	737.34	1473.67	1473.67	0.04	3e-05	HCD (High Energy Collision Dissociation)	MS2	25.5658	54.3	150	63.907	17984
	4503123																							High	Sequest HT (A2)	Unambiguous	[R].lPSPDcPFPR.[R]	N-Term(iTRAQ4plex); C6(Methylthio)	1	1	4503123	0	2	0.5636	0	1	1	659.823	1318.64	1318.64	-0.99	-0.00066	HCD (High Energy Collision Dissociation)	MS2	26.7458	109.9	150	58.1334	16049
	4503123																							High	Sequest HT (A2)	Unambiguous	[K].gLFcDFGSPANR.[K]	N-Term(iTRAQ4plex); C4(Methylthio)	1	1	4503123	0	2	0.6833	0	1	1	737.34	1473.67	1473.67	0.09	7e-05	HCD (High Energy Collision Dissociation)	MS2	18.6591	61.2	87.5	60.8362	18557
High	4503471	NP_001393.1	EEF1A1	1915	elongation factor 1-alpha 1	0	12	18	4	197	38.32	120	97.2	88.7	94.1	92.2	83.3	112.3	112.2	85.5	86.6	114.3	113.6
	4503471																							High	Mascot (A5)	Unambiguous	[R].lPLQDVYk.[I]	N-Term(iTRAQ4plex); K8(iTRAQ4plex)	1	2	4503475; 4503471	0	2	0.7755	0	1	1	632.381	1263.76	1263.76	-0.04	-2e-05	HCD (High Energy Collision Dissociation)	MS2	19.9131	240.8	24.069	38.7334	8927
	4503471																							High	Mascot (A5)	Unambiguous	[K].iGGIGTVPVGR.[V]	N-Term(iTRAQ4plex)	1	2	4503475; 4503471	0	2	0.7333	0	1	1	585.359	1169.71	1169.71	-0.55	-0.00032	HCD (High Energy Collision Dissociation)	MS2	0	104.9	48.031	32.1045	6701
	4503471																							High	Mascot (A5)	Unambiguous	[K].iGGIGTVPVGR.[V]	N-Term(iTRAQ4plex)	1	2	4503475; 4503471	0	2	1	0	1	1	585.36	1169.71	1169.71	-0.23	-0.00014	HCD (High Energy Collision Dissociation)	MS2	10.8086	214.6	150	36.1229	8574
	4503471																							High	Mascot (A5)	Unambiguous	[K].iGGIGTVPVGR.[V]	N-Term(iTRAQ4plex)	1	2	4503475; 4503471	0	2	0.7609	0	1	1	585.36	1169.71	1169.71	-0.2	-0.00012	HCD (High Energy Collision Dissociation)	MS2	13.5234	138.3	87.5	32.8797	7895
	4503471																							High	Mascot (A5)	Unambiguous	[K].yYVTIIDAPGHR.[D]	N-Term(iTRAQ4plex)	1	1	4503471	0	3	1	0	1	1	516.948	1548.83	1548.83	0.54	0.00028	HCD (High Energy Collision Dissociation)	MS2	42.3137	43.3	62.823	34.8569	7658
	4503471																							High	Mascot (A5)	Unambiguous	[K].yYVTIIDAPGHR.[D]	N-Term(iTRAQ4plex)	1	1	4503471	0	3	1	0	1	1	516.948	1548.83	1548.83	0.9	0.00047	HCD (High Energy Collision Dissociation)	MS2	56.6541	47	87.5	35.7566	9032
	4503471																							High	Mascot (A5)	Unambiguous	[R].vETGVLkPGMVVTFAPVNVTTEVk.[S]	N-Term(iTRAQ4plex); K7(iTRAQ4plex); K24(iTRAQ4plex)	1	1	4503471	0	4	1	0	1	1	737.677	2947.68	2947.69	-1.77	-0.0013	HCD (High Energy Collision Dissociation)	MS2	17.1234	28.1	43.921	60.9815	18621
	4503471																							High	Mascot (A5)	Unambiguous	[R].vETGVLkPGMVVTFAPVNVTTEVk.[S]	N-Term(iTRAQ4plex); K7(iTRAQ4plex); K24(iTRAQ4plex)	1	1	4503471	0	4	1	0	1	1	737.678	2947.69	2947.69	-0.69	-0.00051	HCD (High Energy Collision Dissociation)	MS2	0	33.3	83.649	60.5176	16402
	4503471																							High	Mascot (A5)	Unambiguous	[R].lPLQDVYk.[I]	N-Term(iTRAQ4plex); K8(iTRAQ4plex)	1	2	4503475; 4503471	0	2	0.7778	0	1	1	632.381	1263.75	1263.76	-0.76	-0.00048	HCD (High Energy Collision Dissociation)	MS2	30.4024	240.1	30.339	39.4292	10381
	4503471																							High	Sequest HT (A2)	Unambiguous	[R].vETGVLkPGMVVTFAPVNVTTEVk.[S]	N-Term(iTRAQ4plex); K7(iTRAQ4plex); K24(iTRAQ4plex)	1	1	4503471	0	4	0.6071	0	1	1	737.678	2947.69	2947.69	-0.69	-0.00051	HCD (High Energy Collision Dissociation)	MS2	0	33.3	83.649	60.5176	16402
	4503471																							High	Sequest HT (A2)	Unambiguous	[K].iGGIGTVPVGR.[V]	N-Term(iTRAQ4plex)	1	2	4503475; 4503471	0	2	0.4224	0	1	1	585.36	1169.71	1169.71	-0.23	-0.00014	HCD (High Energy Collision Dissociation)	MS2	10.8086	214.6	150	36.1229	8574
	4503471																							High	Sequest HT (A2)	Unambiguous	[R].lPLQDVYk.[I]	N-Term(iTRAQ4plex); K8(iTRAQ4plex)	1	2	4503475; 4503471	0	2	0.4796	0	1	1	632.381	1263.76	1263.76	-0.04	-2e-05	HCD (High Energy Collision Dissociation)	MS2	19.9131	240.8	24.069	38.7334	8927
	4503471																							High	Sequest HT (A2)	Unambiguous	[K].yYVTIIDAPGHR.[D]	N-Term(iTRAQ4plex)	1	1	4503471	0	3	0.4212	0	1	1	516.948	1548.83	1548.83	0.54	0.00028	HCD (High Energy Collision Dissociation)	MS2	42.3137	43.3	62.823	34.8569	7658
	4503471																							High	Sequest HT (A2)	Unambiguous	[K].iGGIGTVPVGR.[V]	N-Term(iTRAQ4plex)	1	2	4503475; 4503471	0	2	0.4848	0	1	1	585.359	1169.71	1169.71	-0.55	-0.00032	HCD (High Energy Collision Dissociation)	MS2	0	104.9	48.031	32.1045	6701
	4503471																							High	Sequest HT (A2)	Unambiguous	[R].vETGVLkPGMVVTFAPVNVTTEVk.[S]	N-Term(iTRAQ4plex); K7(iTRAQ4plex); K24(iTRAQ4plex)	1	1	4503471	0	4	0.6291	0	1	1	737.677	2947.68	2947.69	-1.77	-0.0013	HCD (High Energy Collision Dissociation)	MS2	17.1234	28.1	43.921	60.9815	18621
	4503471																							High	Sequest HT (A2)	Unambiguous	[K].yYVTIIDAPGHR.[D]	N-Term(iTRAQ4plex)	1	1	4503471	0	3	0.5941	0	1	1	516.948	1548.83	1548.83	0.9	0.00047	HCD (High Energy Collision Dissociation)	MS2	56.6541	47	87.5	35.7566	9032
	4503471																							High	Sequest HT (A2)	Unambiguous	[K].iGGIGTVPVGR.[V]	N-Term(iTRAQ4plex)	1	2	4503475; 4503471	0	2	0.5267	0	1	1	585.36	1169.71	1169.71	-0.2	-0.00012	HCD (High Energy Collision Dissociation)	MS2	13.5234	138.3	87.5	32.8797	7895
	4503471																							High	Sequest HT (A2)	Unambiguous	[R].lPLQDVYk.[I]	N-Term(iTRAQ4plex); K8(iTRAQ4plex)	1	2	4503475; 4503471	0	2	0.4737	0	1	1	632.381	1263.75	1263.76	-0.76	-0.00048	HCD (High Energy Collision Dissociation)	MS2	30.4024	240.1	30.339	39.4292	10381
Medium	4503481	NP_001395.1	EEF1G	1937	elongation factor 1-gamma	0.023	2	2	1	0	2.51	273.9	346.1	293	287.1
	4503481																							High	Mascot (A5)	Unambiguous	[K].dPFAHLPk.[S]	N-Term(iTRAQ4plex); K8(iTRAQ4plex)	1	1	4503481	0	3	0.6471	0	1	1	404.904	1212.7	1212.7	0.6	0.00024	HCD (High Energy Collision Dissociation)	MS2	39.9357	155.1	150	27.2293	5632
	4503481																							High	Sequest HT (A2)	Unambiguous	[K].dPFAHLPk.[S]	N-Term(iTRAQ4plex); K8(iTRAQ4plex)	1	1	4503481	0	3	0.5618	0	1	1	404.904	1212.7	1212.7	0.6	0.00024	HCD (High Energy Collision Dissociation)	MS2	39.9357	155.1	150	27.2293	5632
High	4503483	NP_001952.1	EEF2	1938	elongation factor 2	0	5	10	3	209	21.38	117.7	174.9	150.2	157.1	110.4	151	172.6	165.9
	4503483																							High	Mascot (A5)	Unambiguous	[R].gGGQIIPTAR.[R]	N-Term(iTRAQ4plex)	1	4	217272894; 385298680; 4503483; 217272892	0	2	0.7273	0	1	1	557.329	1113.65	1113.65	0.98	0.00055	HCD (High Energy Collision Dissociation)	MS2	65.469	114.3	150	16.5378	2263
	4503483																							High	Mascot (A5)	Unambiguous	[K].aYLPVNESFGFTADLR.[S]	N-Term(iTRAQ4plex)	1	1	4503483	0	2	1	0	1	1	972.502	1944	1944	-0.78	-0.00076	HCD (High Energy Collision Dissociation)	MS2	0	44.3	87.5	68.9993	21744
	4503483																							High	Mascot (A5)	Unambiguous	[K].aYLPVNESFGFTADLR.[S]	N-Term(iTRAQ4plex)	1	1	4503483	0	2	1	0	1	1	972.503	1944	1944	0.13	0.00013	HCD (High Energy Collision Dissociation)	MS2	0	63.6	150	71.4249	20496
	4503483																							High	Mascot (A5)	Unambiguous	[K].aYLPVNESFGFTADLR.[S]	N-Term(iTRAQ4plex)	1	1	4503483	0	3	1	0	1	1	648.671	1944	1944	0.56	0.00036	HCD (High Energy Collision Dissociation)	MS2	12.1905	34.4	150	71.419	20494
	4503483																							High	Mascot (A5)	Unambiguous	[R].aLLELQLEPEELYQTFQR.[I]	N-Term(iTRAQ4plex)	1	1	4503483	0	3	1	0	1	1	788.758	2364.26	2364.26	1.3	0.00102	HCD (High Energy Collision Dissociation)	MS2	4.04108	13.1	150	88.2519	26030
	4503483																							High	Sequest HT (A2)	Unambiguous	[K].aYLPVNESFGFTADLR.[S]	N-Term(iTRAQ4plex)	1	1	4503483	0	2	0.6535	0	1	1	972.503	1944	1944	0.13	0.00013	HCD (High Energy Collision Dissociation)	MS2	0	63.6	150	71.4249	20496
	4503483																							High	Sequest HT (A2)	Unambiguous	[K].aYLPVNESFGFTADLR.[S]	N-Term(iTRAQ4plex)	1	1	4503483	0	3	0.5924	0	1	1	648.671	1944	1944	0.56	0.00036	HCD (High Energy Collision Dissociation)	MS2	12.1905	34.4	150	71.419	20494
	4503483																							High	Sequest HT (A2)	Unambiguous	[R].gGGQIIPTAR.[R]	N-Term(iTRAQ4plex)	1	4	217272894; 385298680; 4503483; 217272892	0	2	0.4024	0	1	1	557.329	1113.65	1113.65	0.98	0.00055	HCD (High Energy Collision Dissociation)	MS2	65.469	114.3	150	16.5378	2263
	4503483																							High	Sequest HT (A2)	Unambiguous	[R].aLLELQLEPEELYQTFQR.[I]	N-Term(iTRAQ4plex)	1	1	4503483	0	3	0.6873	0	1	1	788.758	2364.26	2364.26	1.3	0.00102	HCD (High Energy Collision Dissociation)	MS2	4.04108	13.1	150	88.2519	26030
	4503483																							High	Sequest HT (A2)	Unambiguous	[K].aYLPVNESFGFTADLR.[S]	N-Term(iTRAQ4plex)	1	1	4503483	0	2	0.6523	0	1	1	972.502	1944	1944	-0.78	-0.00076	HCD (High Energy Collision Dissociation)	MS2	0	44.3	87.5	68.9993	21744
High	4503571	NP_001419.1	ENO1	2023	alpha-enolase isoform 1	0	23	37	7	703	86.04	82.5	88.4	114.3	114.9	88.8	93.8	110.9	106.5	85.6	81.5	117.8	115.1
	4503571																							High	Mascot (A5)	Unambiguous	[K].tIAPALVSk.[K]	N-Term(iTRAQ4plex); K9(iTRAQ4plex)	1	1	4503571	0	2	0.9062	0	1	1	594.383	1187.76	1187.76	-0.49	-0.00029	HCD (High Energy Collision Dissociation)	MS2	0	101.4	52.784	27.1769	5177
	4503571																							High	Mascot (A5)	Unambiguous	[K].tIAPALVSk.[K]	N-Term(iTRAQ4plex); K9(iTRAQ4plex)	1	1	4503571	0	2	0.9194	0	1	1	594.384	1187.76	1187.76	1.01	0.0006	HCD (High Energy Collision Dissociation)	MS2	19.5495	125.8	150	30.9446	6860
	4503571																							High	Mascot (A5)	Unambiguous	[K].tIAPALVSk.[K]	N-Term(iTRAQ4plex); K9(iTRAQ4plex)	1	1	4503571	0	2	0.9062	0	1	1	594.384	1187.76	1187.76	1.19	0.00071	HCD (High Energy Collision Dissociation)	MS2	0	119.9	87.5	27.9737	6118
	4503571																							High	Mascot (A5)	Unambiguous	[K].lAMQEFMILPVGAANFR.[E]	N-Term(iTRAQ4plex)	1	3	319996655; 1214634134; 4503571	0	3	0.6667	0	1	1	684.702	2052.09	2052.09	0.64	0.00044	HCD (High Energy Collision Dissociation)	MS2	34.1591	8.2	150	88.4601	26099
	4503571																							High	Mascot (A5)	Unambiguous	[R].iGAEVYHNLk.[N]	N-Term(iTRAQ4plex); K10(iTRAQ4plex)	1	3	319996655; 1214634134; 4503571	0	3	0.7647	0	1	1	477.944	1431.82	1431.82	-1.42	-0.00068	HCD (High Energy Collision Dissociation)	MS2	46.8205	136.1	92.175	22.5995	4147
	4503571																							High	Mascot (A5)	Unambiguous	[R].iGAEVYHNLk.[N]	N-Term(iTRAQ4plex); K10(iTRAQ4plex)	1	3	319996655; 1214634134; 4503571	0	3	0.8723	0	1	1	477.945	1431.82	1431.82	0	0	HCD (High Energy Collision Dissociation)	MS2	41.3423	353	150	24.9259	4888
	4503571																							High	Mascot (A5)	Unambiguous	[R].iGAEVYHNLk.[N]	N-Term(iTRAQ4plex); K10(iTRAQ4plex)	1	3	319996655; 1214634134; 4503571	0	3	0.8182	0	1	1	477.945	1431.82	1431.82	0.64	0.0003	HCD (High Energy Collision Dissociation)	MS2	35.7623	123.3	77.513	21.8055	3505
	4503571																							High	Mascot (A5)	Unambiguous	[R].gNPTVEVDLFTSk.[G]	N-Term(iTRAQ4plex); K13(iTRAQ4plex)	1	2	1214634134; 4503571	0	3	0.2609	0	1	1	565.644	1694.92	1694.92	-1	-0.00056	HCD (High Energy Collision Dissociation)	MS2	69.3473	95.6	150	50.4507	13440
	4503571																							High	Mascot (A5)	Unambiguous	[K].fTASAGIQVVGDDLTVTNPk.[R]	N-Term(iTRAQ4plex); K20(iTRAQ4plex)	1	3	319996655; 1214634134; 4503571	0	3	0.8571	0	1	1	774.425	2321.26	2321.26	0.81	0.00063	HCD (High Energy Collision Dissociation)	MS2	34.9195	35.1	87.5	56.2823	16761
	4503571																							High	Mascot (A5)	Unambiguous	[K].fTASAGIQVVGDDLTVTNPk.[R]	N-Term(iTRAQ4plex); K20(iTRAQ4plex)	1	3	319996655; 1214634134; 4503571	0	3	0.8169	0	1	1	774.424	2321.26	2321.26	-0.59	-0.00046	HCD (High Energy Collision Dissociation)	MS2	5.21517	29.6	150	59.0246	16351
	4503571																							High	Mascot (A5)	Unambiguous	[K].fTASAGIQVVGDDLTVTNPk.[R]	N-Term(iTRAQ4plex); K20(iTRAQ4plex)	1	3	319996655; 1214634134; 4503571	0	3	0.8116	0	1	1	774.424	2321.26	2321.26	-0.62	-0.00048	HCD (High Energy Collision Dissociation)	MS2	0	25.7	56.786	55.796	14665
	4503571																							High	Mascot (A5)	Unambiguous	[K].eGLELLk.[T]	N-Term(iTRAQ4plex); K7(iTRAQ4plex)	1	3	319996655; 1214634134; 4503571	0	2	0.35	0	1	1	545.342	1089.68	1089.68	0.57	0.00031	HCD (High Energy Collision Dissociation)	MS2	58.7124	125.2	87.5	35.4595	8903
	4503571																							High	Sequest HT (A2)	Unambiguous	[K].fTASAGIQVVGDDLTVTNPk.[R]	N-Term(iTRAQ4plex); K20(iTRAQ4plex)	1	3	319996655; 1214634134; 4503571	0	3	0.5721	0	1	1	774.424	2321.26	2321.26	-0.62	-0.00048	HCD (High Energy Collision Dissociation)	MS2	0	25.7	56.786	55.796	14665
	4503571																							High	Sequest HT (A2)	Unambiguous	[K].fTASAGIQVVGDDLTVTNPk.[R]	N-Term(iTRAQ4plex); K20(iTRAQ4plex)	1	3	319996655; 1214634134; 4503571	0	3	0.59	0	1	1	774.424	2321.26	2321.26	-0.59	-0.00046	HCD (High Energy Collision Dissociation)	MS2	5.21517	29.6	150	59.0246	16351
	4503571																							High	Sequest HT (A2)	Unambiguous	[R].iGAEVYHNLk.[N]	N-Term(iTRAQ4plex); K10(iTRAQ4plex)	1	3	319996655; 1214634134; 4503571	0	3	0.4681	0	1	1	477.944	1431.82	1431.82	-1.42	-0.00068	HCD (High Energy Collision Dissociation)	MS2	46.8205	136.1	92.175	22.5995	4147
	4503571																							High	Sequest HT (A2)	Unambiguous	[K].tIAPALVSk.[K]	N-Term(iTRAQ4plex); K9(iTRAQ4plex)	1	1	4503571	0	2	0.4225	0	1	1	594.384	1187.76	1187.76	1.01	0.0006	HCD (High Energy Collision Dissociation)	MS2	19.5495	125.8	150	30.9446	6860
	4503571																							High	Sequest HT (A2)	Unambiguous	[R].iGAEVYHNLk.[N]	N-Term(iTRAQ4plex); K10(iTRAQ4plex)	1	3	319996655; 1214634134; 4503571	0	3	0.4798	0	1	1	477.945	1431.82	1431.82	0	0	HCD (High Energy Collision Dissociation)	MS2	41.3423	353	150	24.9259	4888
	4503571																							High	Sequest HT (A2)	Unambiguous	[R].gNPTVEVDLFTSk.[G]	N-Term(iTRAQ4plex); K13(iTRAQ4plex)	1	2	1214634134; 4503571	0	3	0.1076	0	1	1	565.644	1694.92	1694.92	-1	-0.00056	HCD (High Energy Collision Dissociation)	MS2	69.3473	95.6	150	50.4507	13440
	4503571																							High	Sequest HT (A2)	Unambiguous	[R].iGAEVYHNLk.[N]	N-Term(iTRAQ4plex); K10(iTRAQ4plex)	1	3	319996655; 1214634134; 4503571	0	3	0.5086	0	1	1	477.945	1431.82	1431.82	0.64	0.0003	HCD (High Energy Collision Dissociation)	MS2	35.7623	123.3	77.513	21.8055	3505
	4503571																							High	Sequest HT (A2)	Unambiguous	[K].tIAPALVSk.[K]	N-Term(iTRAQ4plex); K9(iTRAQ4plex)	1	1	4503571	0	2	0.5527	0	1	1	594.383	1187.76	1187.76	-0.49	-0.00029	HCD (High Energy Collision Dissociation)	MS2	0	101.4	52.784	27.1769	5177
	4503571																							High	Sequest HT (A2)	Unambiguous	[K].tIAPALVSk.[K]	N-Term(iTRAQ4plex); K9(iTRAQ4plex)	1	1	4503571	0	2	0.5425	0	1	1	594.384	1187.76	1187.76	1.19	0.00071	HCD (High Energy Collision Dissociation)	MS2	0	119.9	87.5	27.9737	6118
	4503571																							High	Sequest HT (A2)	Unambiguous	[K].fTASAGIQVVGDDLTVTNPk.[R]	N-Term(iTRAQ4plex); K20(iTRAQ4plex)	1	3	319996655; 1214634134; 4503571	0	3	0.5744	0	1	1	774.425	2321.26	2321.26	0.81	0.00063	HCD (High Energy Collision Dissociation)	MS2	34.9195	35.1	87.5	56.2823	16761
	4503571																							High	Sequest HT (A2)	Unambiguous	[K].eGLELLk.[T]	N-Term(iTRAQ4plex); K7(iTRAQ4plex)	1	3	319996655; 1214634134; 4503571	0	2	0.2023	0	1	1	545.342	1089.68	1089.68	0.57	0.00031	HCD (High Energy Collision Dissociation)	MS2	58.7124	125.2	87.5	35.4595	8903
	4503571																							High	Sequest HT (A2)	Unambiguous	[K].lAMQEFMILPVGAANFR.[E]	N-Term(iTRAQ4plex)	1	3	319996655; 1214634134; 4503571	0	3	0.1494	0	1	1	684.702	2052.09	2052.09	0.64	0.00044	HCD (High Energy Collision Dissociation)	MS2	34.1591	8.2	150	88.4601	26099
	4503571																							High	Sequest HT (A2)	Unambiguous	[R].eIFDSR.[G]	N-Term(iTRAQ4plex)	1	2	1214634134; 4503571	0	2	0.4008	0	1	1	455.742	910.477	910.475	2.09	0.00095	HCD (High Energy Collision Dissociation)	MS2	0	259.4	314.769	19.0395	2981
High	4503625	NP_000495.1	F10	2159	coagulation factor X isoform 1	0	6	14	3	154	24.06	129.3	117.3	80.6	72.7	128.7	107.9	82.9	80.5	133.5	103.5	89	74.1
	4503625																							High	Mascot (A5)	Unambiguous	[K].mLEVPYVDR.[N]	N-Term(iTRAQ4plex)	1	2	4503625; 916539815	0	2	0.6	0	1	1	633.337	1265.67	1265.67	-0.71	-0.00045	HCD (High Energy Collision Dissociation)	MS2	12.9806	381.2	150	49.4626	13106
	4503625																							High	Mascot (A5)	Unambiguous	[K].mLEVPYVDR.[N]	N-Term(iTRAQ4plex)	1	2	4503625; 916539815	0	2	0.6304	0	1	1	633.338	1265.67	1265.67	-0.21	-0.00013	HCD (High Energy Collision Dissociation)	MS2	20.7897	102.9	27.257	45.8667	11270
	4503625																							High	Mascot (A5)	Unambiguous	[K].mLEVPYVDR.[N]	N-Term(iTRAQ4plex)	1	2	4503625; 916539815	0	2	0.5833	0	1	1	633.338	1265.67	1265.67	0.23	0.00015	HCD (High Energy Collision Dissociation)	MS2	0	223.1	87.5	46.4606	12978
	4503625																							High	Mascot (A5)	Unambiguous	[K].tGIVSGFGR.[T]	N-Term(iTRAQ4plex)	1	2	4503625; 916539815	0	2	1	0	1	1	519.297	1037.59	1037.59	0.18	9e-05	HCD (High Energy Collision Dissociation)	MS2	59.6326	164.7	73.794	25.498	5199
	4503625																							High	Mascot (A5)	Unambiguous	[K].eTYDFDIAVLR.[L]	N-Term(iTRAQ4plex)	1	2	4503625; 916539815	0	2	1	0	1	1	743.389	1485.77	1485.77	-0.04	-3e-05	HCD (High Energy Collision Dissociation)	MS2	16.9675	147.9	150	63.3492	17797
	4503625																							High	Mascot (A5)	Unambiguous	[K].eTYDFDIAVLR.[L]	N-Term(iTRAQ4plex)	1	2	4503625; 916539815	0	2	1	0	1	1	743.389	1485.77	1485.77	0.17	0.00012	HCD (High Energy Collision Dissociation)	MS2	0	41.8	25.878	59.9765	16218
	4503625																							High	Mascot (A5)	Unambiguous	[K].eTYDFDIAVLR.[L]	N-Term(iTRAQ4plex)	1	2	4503625; 916539815	0	2	1	0	1	1	743.389	1485.77	1485.77	0.74	0.00055	HCD (High Energy Collision Dissociation)	MS2	100	70.7	87.5	60.4606	18413
	4503625																							High	Sequest HT (A2)	Unambiguous	[K].eTYDFDIAVLR.[L]	N-Term(iTRAQ4plex)	1	2	4503625; 916539815	0	2	0.6492	0	1	1	743.389	1485.77	1485.77	0.17	0.00012	HCD (High Energy Collision Dissociation)	MS2	0	41.8	25.878	59.9765	16218
	4503625																							High	Sequest HT (A2)	Unambiguous	[K].eTYDFDIAVLR.[L]	N-Term(iTRAQ4plex)	1	2	4503625; 916539815	0	2	0.666	0	1	1	743.389	1485.77	1485.77	-0.04	-3e-05	HCD (High Energy Collision Dissociation)	MS2	16.9675	147.9	150	63.3492	17797
	4503625																							High	Sequest HT (A2)	Unambiguous	[K].mLEVPYVDR.[N]	N-Term(iTRAQ4plex)	1	2	4503625; 916539815	0	2	0.2909	0	1	1	633.337	1265.67	1265.67	-0.71	-0.00045	HCD (High Energy Collision Dissociation)	MS2	12.9806	381.2	150	49.4626	13106
	4503625																							High	Sequest HT (A2)	Unambiguous	[K].eTYDFDIAVLR.[L]	N-Term(iTRAQ4plex)	1	2	4503625; 916539815	0	2	0.5	0	1	1	743.389	1485.77	1485.77	0.74	0.00055	HCD (High Energy Collision Dissociation)	MS2	100	70.7	87.5	60.4606	18413
	4503625																							High	Sequest HT (A2)	Unambiguous	[K].mLEVPYVDR.[N]	N-Term(iTRAQ4plex)	1	2	4503625; 916539815	0	2	0.283	0	1	1	633.338	1265.67	1265.67	-0.21	-0.00013	HCD (High Energy Collision Dissociation)	MS2	20.7897	102.9	27.257	45.8667	11270
	4503625																							High	Sequest HT (A2)	Unambiguous	[K].tGIVSGFGR.[T]	N-Term(iTRAQ4plex)	1	2	4503625; 916539815	0	2	0.5305	0	1	1	519.297	1037.59	1037.59	0.18	9e-05	HCD (High Energy Collision Dissociation)	MS2	59.6326	164.7	73.794	25.498	5199
	4503625																							High	Sequest HT (A2)	Unambiguous	[K].mLEVPYVDR.[N]	N-Term(iTRAQ4plex)	1	2	4503625; 916539815	0	2	0.3114	0	1	1	633.338	1265.67	1265.67	0.23	0.00015	HCD (High Energy Collision Dissociation)	MS2	0	223.1	87.5	46.4606	12978
High	4503635	NP_000497.1	F2	2147	prothrombin isoform 1	0	10	117	7	1851	307.51	91.5	104.2	104.8	99.6	88.8	105.4	105.9	99.9	96.2	107.5	102.3	94
	4503635																							High	Mascot (A5)	Unambiguous	[R].sGIEcQLWR.[S]	N-Term(iTRAQ4plex); C5(Methylthio)	1	2	4503635; 910749465	0	2	0.9388	0	1	1	641.314	1281.62	1281.62	-0.1	-6e-05	HCD (High Energy Collision Dissociation)	MS2	39.3411	178.4	43.949	51.5283	13176
	4503635																							High	Mascot (A5)	Unambiguous	[R].sGIEcQLWR.[S]	N-Term(iTRAQ4plex); C5(Methylthio)	1	2	4503635; 910749465	0	2	1	0	1	1	641.314	1281.62	1281.62	0.34	0.00022	HCD (High Energy Collision Dissociation)	MS2	100	144.1	76.164	52.1962	15157
	4503635																							High	Mascot (A5)	Unambiguous	[K].yGFYTHVFR.[L]	N-Term(iTRAQ4plex)	1	2	4503635; 910749465	0	3	1	0	1	1	445.231	1333.68	1333.68	-1.93	-0.00086	HCD (High Energy Collision Dissociation)	MS2	10.5661	785.8	90.579	37.316	8978
	4503635																							High	Mascot (A5)	Unambiguous	[K].yGFYTHVFR.[L]	N-Term(iTRAQ4plex)	1	2	4503635; 910749465	0	2	1	0	1	1	667.343	1333.68	1333.68	-1.77	-0.00118	HCD (High Energy Collision Dissociation)	MS2	0	132.6	150	37.4532	9029
	4503635																							High	Mascot (A5)	Unambiguous	[K].yGFYTHVFR.[L]	N-Term(iTRAQ4plex)	1	2	4503635; 910749465	0	3	1	0	1	1	445.232	1333.68	1333.68	0.77	0.00034	HCD (High Energy Collision Dissociation)	MS2	14.289	130.8	24.211	32.9966	7002
	4503635																							High	Mascot (A5)	Unambiguous	[K].yGFYTHVFR.[L]	N-Term(iTRAQ4plex)	1	2	4503635; 910749465	0	3	1	0	1	1	445.232	1333.68	1333.68	1.16	0.00051	HCD (High Energy Collision Dissociation)	MS2	18.3546	210.9	27.959	33.8578	8272
	4503635																							High	Mascot (A5)	Unambiguous	[K].yGFYTHVFR.[L]	N-Term(iTRAQ4plex)	1	2	4503635; 910749465	0	2	1	0	1	1	667.345	1333.68	1333.68	1.3	0.00087	HCD (High Energy Collision Dissociation)	MS2	0	142.7	87.5	33.9468	8302
	4503635																							High	Mascot (A5)	Unambiguous	[R].gDAcEGDSGGPFVMk.[S]	N-Term(iTRAQ4plex); C4(Methylthio); K15(iTRAQ4plex)	1	2	4503635; 910749465	0	3	1	0	1	1	601.937	1803.8	1803.8	0.31	0.00019	HCD (High Energy Collision Dissociation)	MS2	0	67	14.533	40.4205	9525
	4503635																							High	Mascot (A5)	Unambiguous	[R].gDAcEGDSGGPFVMk.[S]	N-Term(iTRAQ4plex); C4(Methylthio); K15(iTRAQ4plex)	1	2	4503635; 910749465	0	3	1	0	1	1	601.937	1803.8	1803.8	1.06	0.00064	HCD (High Energy Collision Dissociation)	MS2	0	96.9	84.271	41.0705	11033
	4503635																							High	Mascot (A5)	Unambiguous	[R].gDAcEGDSGGPFVMk.[S]	N-Term(iTRAQ4plex); C4(Methylthio); K15(iTRAQ4plex)	1	2	4503635; 910749465	0	2	1	0	1	1	902.403	1803.8	1803.8	1.38	0.00124	HCD (High Energy Collision Dissociation)	MS2	0	206.7	87.5	41.1217	11045
	4503635																							High	Mascot (A5)	Unambiguous	[R].gDAcEGDSGGPFVmk.[S]	N-Term(iTRAQ4plex); C4(Methylthio); M14(Oxidation); K15(iTRAQ4plex)	1	2	4503635; 910749465	0	3	1	0	1	1	607.267	1819.79	1819.79	-2.57	-0.00156	HCD (High Energy Collision Dissociation)	MS2	44.6836	38.2	24.531	30.4108	6202
	4503635																							High	Mascot (A5)	Unambiguous	[R].gDAcEGDSGGPFVmk.[S]	N-Term(iTRAQ4plex); C4(Methylthio); M14(Oxidation); K15(iTRAQ4plex)	1	2	4503635; 910749465	0	3	1	0	1	1	607.267	1819.79	1819.79	-2.52	-0.00153	HCD (High Energy Collision Dissociation)	MS2	69.1169	56.5	87.5	33.3301	8076
	4503635																							High	Mascot (A5)	Unambiguous	[R].gDAcEGDSGGPFVmk.[S]	N-Term(iTRAQ4plex); C4(Methylthio); M14(Oxidation); K15(iTRAQ4plex)	1	2	4503635; 910749465	0	2	1	0	1	1	910.396	1819.79	1819.79	-2.53	-0.0023	HCD (High Energy Collision Dissociation)	MS2	100	63.6	150	34.4928	8045
	4503635																							High	Mascot (A5)	Unambiguous	[R].gDAcEGDSGGPFVmk.[S]	N-Term(iTRAQ4plex); C4(Methylthio); M14(Oxidation); K15(iTRAQ4plex)	1	2	4503635; 910749465	0	3	1	0	1	1	607.267	1819.79	1819.79	-2.13	-0.00129	HCD (High Energy Collision Dissociation)	MS2	68.4387	71.5	150	36.6546	8759
	4503635																							High	Mascot (A5)	Unambiguous	[R].gDAcEGDSGGPFVmk.[S]	N-Term(iTRAQ4plex); C4(Methylthio); M14(Oxidation); K15(iTRAQ4plex)	1	2	4503635; 910749465	0	2	1	0	1	1	910.397	1819.79	1819.79	-2.06	-0.00187	HCD (High Energy Collision Dissociation)	MS2	0	59.6	75.554	30.4794	6230
	4503635																							High	Mascot (A5)	Unambiguous	[R].gDAcEGDSGGPFVmk.[S]	N-Term(iTRAQ4plex); C4(Methylthio); M14(Oxidation); K15(iTRAQ4plex)	1	2	4503635; 910749465	0	3	1	0	1	1	607.267	1819.79	1819.79	-1.42	-0.00086	HCD (High Energy Collision Dissociation)	MS2	31.8487	21	87.5	31.6636	7487
	4503635																							High	Mascot (A5)	Unambiguous	[R].gDAcEGDSGGPFVmk.[S]	N-Term(iTRAQ4plex); C4(Methylthio); M14(Oxidation); K15(iTRAQ4plex)	1	2	4503635; 910749465	0	3	1	0	1	1	607.268	1819.79	1819.79	-1.28	-0.00077	HCD (High Energy Collision Dissociation)	MS2	21.255	133.2	133.988	44.3542	11376
	4503635																							High	Mascot (A5)	Unambiguous	[R].gDAcEGDSGGPFVmk.[S]	N-Term(iTRAQ4plex); C4(Methylthio); M14(Oxidation); K15(iTRAQ4plex)	1	2	4503635; 910749465	0	3	1	0	1	1	607.268	1819.79	1819.79	-0.76	-0.00046	HCD (High Energy Collision Dissociation)	MS2	27.5851	22.3	31.414	32.0562	6687
	4503635																							High	Mascot (A5)	Unambiguous	[R].gDAcEGDSGGPFVmk.[S]	N-Term(iTRAQ4plex); C4(Methylthio); M14(Oxidation); K15(iTRAQ4plex)	1	2	4503635; 910749465	0	3	1	0	1	1	607.268	1819.79	1819.79	-0.61	-0.00037	HCD (High Energy Collision Dissociation)	MS2	100	61.5	87.5	41.3197	11100
	4503635																							High	Mascot (A5)	Unambiguous	[R].gDAcEGDSGGPFVmk.[S]	N-Term(iTRAQ4plex); C4(Methylthio); M14(Oxidation); K15(iTRAQ4plex)	1	2	4503635; 910749465	0	2	1	0	1	1	910.398	1819.79	1819.79	-0.61	-0.00055	HCD (High Energy Collision Dissociation)	MS2	0	89.4	96.206	31.1657	7333
	4503635																							High	Mascot (A5)	Unambiguous	[R].gDAcEGDSGGPFVmk.[S]	N-Term(iTRAQ4plex); C4(Methylthio); M14(Oxidation); K15(iTRAQ4plex)	1	2	4503635; 910749465	0	3	1	0	1	1	607.268	1819.79	1819.79	-0.35	-0.00021	HCD (High Energy Collision Dissociation)	MS2	45.0968	55.7	150	36.0672	8555
	4503635																							High	Mascot (A5)	Unambiguous	[R].gDAcEGDSGGPFVmk.[S]	N-Term(iTRAQ4plex); C4(Methylthio); M14(Oxidation); K15(iTRAQ4plex)	1	2	4503635; 910749465	0	3	1	0	1	1	607.268	1819.79	1819.79	-0.13	-8e-05	HCD (High Energy Collision Dissociation)	MS2	38.5579	54.1	150	37.7673	9134
	4503635																							High	Mascot (A5)	Unambiguous	[R].gDAcEGDSGGPFVmk.[S]	N-Term(iTRAQ4plex); C4(Methylthio); M14(Oxidation); K15(iTRAQ4plex)	1	2	4503635; 910749465	0	3	1	0	1	1	607.268	1819.79	1819.79	-0.11	-7e-05	HCD (High Energy Collision Dissociation)	MS2	58.3105	132.9	150	34.3831	8007
	4503635																							High	Mascot (A5)	Unambiguous	[R].gDAcEGDSGGPFVmk.[S]	N-Term(iTRAQ4plex); C4(Methylthio); M14(Oxidation); K15(iTRAQ4plex)	1	2	4503635; 910749465	0	3	1	0	1	1	607.268	1819.79	1819.79	0.02	1e-05	HCD (High Energy Collision Dissociation)	MS2	37.7692	98.3	134.461	38.4008	9348
	4503635																							High	Mascot (A5)	Unambiguous	[R].gDAcEGDSGGPFVMk.[S]	N-Term(iTRAQ4plex); C4(Methylthio); K15(iTRAQ4plex)	1	2	4503635; 910749465	0	3	1	0	1	1	601.937	1803.8	1803.8	0.1	6e-05	HCD (High Energy Collision Dissociation)	MS2	0	331.8	50.084	44.283	11354
	4503635																							High	Mascot (A5)	Unambiguous	[R].gDAcEGDSGGPFVMk.[S]	N-Term(iTRAQ4plex); C4(Methylthio); K15(iTRAQ4plex)	1	2	4503635; 910749465	0	2	1	0	1	1	902.401	1803.8	1803.8	-0.16	-0.00014	HCD (High Energy Collision Dissociation)	MS2	0	138.5	28.882	40.4521	9530
	4503635																							High	Mascot (A5)	Unambiguous	[R].gDAcEGDSGGPFVMk.[S]	N-Term(iTRAQ4plex); C4(Methylthio); K15(iTRAQ4plex)	1	2	4503635; 910749465	0	2	1	0	1	1	902.4	1803.79	1803.8	-1.25	-0.00113	HCD (High Energy Collision Dissociation)	MS2	30.6757	375.4	150	44.2647	11348
	4503635																							High	Mascot (A5)	Unambiguous	[R].gDAcEGDSGGPFVmk.[S]	N-Term(iTRAQ4plex); C4(Methylthio); M14(Oxidation); K15(iTRAQ4plex)	1	2	4503635; 910749465	0	3	1	0	1	1	607.268	1819.79	1819.79	0.09	6e-05	HCD (High Energy Collision Dissociation)	MS2	0	39.2	92.205	34.8041	8634
	4503635																							High	Mascot (A5)	Unambiguous	[R].gDAcEGDSGGPFVmk.[S]	N-Term(iTRAQ4plex); C4(Methylthio); M14(Oxidation); K15(iTRAQ4plex)	1	2	4503635; 910749465	0	3	1	0	1	1	607.268	1819.79	1819.79	0.29	0.00018	HCD (High Energy Collision Dissociation)	MS2	0	35.8	87.5	32.7421	7842
	4503635																							High	Mascot (A5)	Unambiguous	[K].sPQELLcGASLISDR.[W]	N-Term(iTRAQ4plex); C7(Methylthio)	1	2	4503635; 910749465	0	2	1	0	1	1	889.947	1778.89	1778.89	-1.92	-0.00171	HCD (High Energy Collision Dissociation)	MS2	18.2576	205.9	72.923	67.9338	19112
	4503635																							High	Mascot (A5)	Unambiguous	[K].sPQELLcGASLISDR.[W]	N-Term(iTRAQ4plex); C7(Methylthio)	1	2	4503635; 910749465	0	3	0.8889	0	1	1	593.634	1778.89	1778.89	-1.41	-0.00084	HCD (High Energy Collision Dissociation)	MS2	0	14.3	23.632	67.9717	19128
	4503635																							High	Mascot (A5)	Unambiguous	[K].sPQELLcGASLISDR.[W]	N-Term(iTRAQ4plex); C7(Methylthio)	1	2	4503635; 910749465	0	3	0.9688	0	1	1	593.634	1778.89	1778.89	-0.65	-0.00039	HCD (High Energy Collision Dissociation)	MS2	0	31.8	77.381	68.5219	21565
	4503635																							High	Mascot (A5)	Unambiguous	[K].sPQELLcGASLISDR.[W]	N-Term(iTRAQ4plex); C7(Methylthio)	1	2	4503635; 910749465	0	2	1	0	1	1	889.948	1778.89	1778.89	-0.37	-0.00033	HCD (High Energy Collision Dissociation)	MS2	32.1502	159	87.5	68.52	21564
	4503635																							High	Mascot (A5)	Unambiguous	[K].sPQELLcGASLISDR.[W]	N-Term(iTRAQ4plex); C7(Methylthio)	1	2	4503635; 910749465	0	2	0.9118	0	1	1	889.949	1778.89	1778.89	0.43	0.00038	HCD (High Energy Collision Dissociation)	MS2	33.4971	266.6	85.229	71.0885	20384
	4503635																							High	Mascot (A5)	Unambiguous	[K].sPQELLcGASLISDR.[W]	N-Term(iTRAQ4plex); C7(Methylthio)	1	2	4503635; 910749465	0	3	0.9825	0	1	1	593.635	1778.89	1778.89	0.97	0.00057	HCD (High Energy Collision Dissociation)	MS2	12.2941	75.1	84.879	71.144	20402
	4503635																							High	Mascot (A5)	Unambiguous	[K].rGDAcEGDSGGPFVMk.[S]	N-Term(iTRAQ4plex); C5(Methylthio); K16(iTRAQ4plex)	1	2	4503635; 910749465	1	3	1	0	1	1	653.97	1959.9	1959.9	-0.6	-0.0004	HCD (High Energy Collision Dissociation)	MS2	31.9241	75.5	65.245	27.4384	5252
	4503635																							High	Mascot (A5)	Unambiguous	[R].wYQmGIVSWGEGcDR.[D]	N-Term(iTRAQ4plex); M4(Oxidation); C13(Methylthio)	1	2	4503635; 910749465	0	3	1	0	1	1	664.956	1992.85	1992.85	0.41	0.00027	HCD (High Energy Collision Dissociation)	MS2	48.886	29.8	150	66.463	18832
	4503635																							High	Mascot (A5)	Unambiguous	[K].rGDAcEGDSGGPFVMk.[S]	N-Term(iTRAQ4plex); C5(Methylthio); K16(iTRAQ4plex)	1	2	4503635; 910749465	1	3	1	0	1	1	653.97	1959.9	1959.9	-0.4	-0.00026	HCD (High Energy Collision Dissociation)	MS2	100	81.9	114.244	31.5157	7044
	4503635																							High	Mascot (A5)	Unambiguous	[K].rGDAcEGDSGGPFVMk.[S]	N-Term(iTRAQ4plex); C5(Methylthio); K16(iTRAQ4plex)	1	2	4503635; 910749465	1	3	1	0	1	1	653.972	1959.9	1959.9	2.16	0.00141	HCD (High Energy Collision Dissociation)	MS2	0	53.4	37.671	28.3471	6256
	4503635																							High	Mascot (A5)	Unambiguous	[K].rGDAcEGDSGGPFVmk.[S]	N-Term(iTRAQ4plex); C5(Methylthio); M15(Oxidation); K16(iTRAQ4plex)	1	2	4503635; 910749465	1	3	1	0	1	1	659.3	1975.88	1975.89	-3.38	-0.00223	HCD (High Energy Collision Dissociation)	MS2	44.5867	25.3	150	24.7672	4836
	4503635																							High	Mascot (A5)	Unambiguous	[K].rGDAcEGDSGGPFVmk.[S]	N-Term(iTRAQ4plex); C5(Methylthio); M15(Oxidation); K16(iTRAQ4plex)	1	2	4503635; 910749465	1	3	1	0	1	1	659.301	1975.89	1975.89	-1.12	-0.00074	HCD (High Energy Collision Dissociation)	MS2	29.8926	39.5	150	31.6738	7094
	4503635																							High	Mascot (A5)	Unambiguous	[K].rGDAcEGDSGGPFVmk.[S]	N-Term(iTRAQ4plex); C5(Methylthio); M15(Oxidation); K16(iTRAQ4plex)	1	2	4503635; 910749465	1	3	1	0	1	1	659.302	1975.89	1975.89	-0.21	-0.00014	HCD (High Energy Collision Dissociation)	MS2	54.7871	30	150	25.3475	5020
	4503635																							High	Mascot (A5)	Unambiguous	[K].rGDAcEGDSGGPFVmk.[S]	N-Term(iTRAQ4plex); C5(Methylthio); M15(Oxidation); K16(iTRAQ4plex)	1	2	4503635; 910749465	1	3	1	0	1	1	659.302	1975.89	1975.89	-0.13	-9e-05	HCD (High Energy Collision Dissociation)	MS2	18.6504	52.4	103.07	21.4875	3742
	4503635																							High	Mascot (A5)	Unambiguous	[K].rGDAcEGDSGGPFVmk.[S]	N-Term(iTRAQ4plex); C5(Methylthio); M15(Oxidation); K16(iTRAQ4plex)	1	2	4503635; 910749465	1	3	1	0	1	1	659.302	1975.89	1975.89	-0.1	-7e-05	HCD (High Energy Collision Dissociation)	MS2	59.3208	13.8	35.254	19.8519	3027
	4503635																							High	Mascot (A5)	Unambiguous	[K].rGDAcEGDSGGPFVmk.[S]	N-Term(iTRAQ4plex); C5(Methylthio); M15(Oxidation); K16(iTRAQ4plex)	1	2	4503635; 910749465	1	4	1	0	1	1	494.728	1975.89	1975.89	0.28	0.00014	HCD (High Energy Collision Dissociation)	MS2	80.4761	121.3	150	23.5072	4415
	4503635																							High	Mascot (A5)	Unambiguous	[K].rGDAcEGDSGGPFVmk.[S]	N-Term(iTRAQ4plex); C5(Methylthio); M15(Oxidation); K16(iTRAQ4plex)	1	2	4503635; 910749465	1	3	1	0	1	1	659.302	1975.89	1975.89	0.36	0.00024	HCD (High Energy Collision Dissociation)	MS2	100	14.8	66.759	19.3473	2918
	4503635																							High	Mascot (A5)	Unambiguous	[K].rGDAcEGDSGGPFVmk.[S]	N-Term(iTRAQ4plex); C5(Methylthio); M15(Oxidation); K16(iTRAQ4plex)	1	2	4503635; 910749465	1	3	1	0	1	1	659.302	1975.89	1975.89	0.43	0.00028	HCD (High Energy Collision Dissociation)	MS2	0	41.1	150	23.3608	4366
	4503635																							High	Mascot (A5)	Unambiguous	[K].rGDAcEGDSGGPFVmk.[S]	N-Term(iTRAQ4plex); C5(Methylthio); M15(Oxidation); K16(iTRAQ4plex)	1	2	4503635; 910749465	1	3	1	0	1	1	659.303	1975.89	1975.89	1.07	0.00071	HCD (High Energy Collision Dissociation)	MS2	100	28.1	101.182	22.233	4006
	4503635																							High	Mascot (A5)	Unambiguous	[K].rGDAcEGDSGGPFVmk.[S]	N-Term(iTRAQ4plex); C5(Methylthio); M15(Oxidation); K16(iTRAQ4plex)	1	2	4503635; 910749465	1	3	1	0	1	1	659.303	1975.89	1975.89	1.17	0.00077	HCD (High Energy Collision Dissociation)	MS2	19.2255	49.1	87.5	22.7803	4216
	4503635																							High	Mascot (A5)	Unambiguous	[K].rGDAcEGDSGGPFVmk.[S]	N-Term(iTRAQ4plex); C5(Methylthio); M15(Oxidation); K16(iTRAQ4plex)	1	2	4503635; 910749465	1	3	1	0	1	1	659.304	1975.9	1975.89	2.74	0.00181	HCD (High Energy Collision Dissociation)	MS2	0	22.5	150	20.9785	3572
	4503635																							High	Mascot (A5)	Unambiguous	[K].rGDAcEGDSGGPFVmk.[S]	N-Term(iTRAQ4plex); C5(Methylthio); M15(Oxidation); K16(iTRAQ4plex)	1	2	4503635; 910749465	1	3	1	0	1	1	659.302	1975.89	1975.89	-0.01	0	HCD (High Energy Collision Dissociation)	MS2	0	14.8	43.907	19.7774	3011
	4503635																							High	Mascot (A5)	Unambiguous	[R].kSPQELLcGASLISDR.[W]	N-Term(iTRAQ4plex); K1(iTRAQ4plex); C8(Methylthio)	1	2	4503635; 910749465	1	3	0.9714	0	1	1	684.367	2051.09	2051.09	-0.56	-0.00038	HCD (High Energy Collision Dissociation)	MS2	0	21.1	87.5	53.4845	15650
	4503635																							High	Mascot (A5)	Unambiguous	[R].kSPQELLcGASLISDR.[W]	N-Term(iTRAQ4plex); K1(iTRAQ4plex); C8(Methylthio)	1	2	4503635; 910749465	1	3	1	0	1	1	684.367	2051.09	2051.09	0.16	0.00011	HCD (High Energy Collision Dissociation)	MS2	0	33.7	87.5	52.9622	15444
	4503635																							High	Mascot (A5)	Unambiguous	[R].kSPQELLcGASLISDR.[W]	N-Term(iTRAQ4plex); K1(iTRAQ4plex); C8(Methylthio)	1	2	4503635; 910749465	1	4	1	0	1	1	513.527	2051.09	2051.09	-0.39	-0.0002	HCD (High Energy Collision Dissociation)	MS2	6.75554	41.9	150	56.0687	15357
	4503635																							High	Mascot (A5)	Unambiguous	[R].kSPQELLcGASLISDR.[W]	N-Term(iTRAQ4plex); K1(iTRAQ4plex); C8(Methylthio)	1	2	4503635; 910749465	1	3	1	0	1	1	684.366	2051.08	2051.09	-0.98	-0.00067	HCD (High Energy Collision Dissociation)	MS2	100	30	53.917	52.3202	13441
	4503635																							High	Mascot (A5)	Unambiguous	[R].kSPQELLcGASLISDR.[W]	N-Term(iTRAQ4plex); K1(iTRAQ4plex); C8(Methylthio)	1	2	4503635; 910749465	1	3	0.9836	0	1	1	684.366	2051.08	2051.09	-2.08	-0.00143	HCD (High Energy Collision Dissociation)	MS2	2.93421	84.6	150	55.9251	15308
	4503635																							High	Mascot (A5)	Unambiguous	[K].rGDAcEGDSGGPFVmk.[S]	N-Term(iTRAQ4plex); C5(Methylthio); M15(Oxidation); K16(iTRAQ4plex)	1	2	4503635; 910749465	1	3	1	0	1	1	659.303	1975.89	1975.89	0.92	0.00061	HCD (High Energy Collision Dissociation)	MS2	100	7.6	33.398	21.6955	3471
	4503635																							High	Mascot (A5)	Unambiguous	[R].kSPQELLcGASLISDR.[W]	N-Term(iTRAQ4plex); K1(iTRAQ4plex); C8(Methylthio)	1	2	4503635; 910749465	1	2	1	0	1	1	1026.05	2051.08	2051.09	-0.88	-0.0009	HCD (High Energy Collision Dissociation)	MS2	0	26.5	87.5	53.1727	15539
	4503635																							High	Sequest HT (A2)	Unambiguous	[K].sPQELLcGASLISDR.[W]	N-Term(iTRAQ4plex); C7(Methylthio)	1	2	4503635; 910749465	0	2	0.6606	0	1	1	889.947	1778.89	1778.89	-1.92	-0.00171	HCD (High Energy Collision Dissociation)	MS2	18.2576	205.9	72.923	67.9338	19112
	4503635																							High	Sequest HT (A2)	Unambiguous	[K].sPQELLcGASLISDR.[W]	N-Term(iTRAQ4plex); C7(Methylthio)	1	2	4503635; 910749465	0	3	0.6646	0	1	1	593.634	1778.89	1778.89	-1.41	-0.00084	HCD (High Energy Collision Dissociation)	MS2	0	14.3	23.632	67.9717	19128
	4503635																							High	Sequest HT (A2)	Unambiguous	[R].sGIEcQLWR.[S]	N-Term(iTRAQ4plex); C5(Methylthio)	1	2	4503635; 910749465	0	2	0.4394	0	1	1	641.314	1281.62	1281.62	-0.1	-6e-05	HCD (High Energy Collision Dissociation)	MS2	39.3411	178.4	43.949	51.5283	13176
	4503635																							High	Sequest HT (A2)	Unambiguous	[R].kSPQELLcGASLISDR.[W]	N-Term(iTRAQ4plex); K1(iTRAQ4plex); C8(Methylthio)	1	2	4503635; 910749465	1	3	0.634	0	1	1	684.366	2051.08	2051.09	-0.98	-0.00067	HCD (High Energy Collision Dissociation)	MS2	100	30	53.917	52.3202	13441
	4503635																							High	Sequest HT (A2)	Unambiguous	[R].wYQmGIVSWGEGcDR.[D]	N-Term(iTRAQ4plex); M4(Oxidation); C13(Methylthio)	1	2	4503635; 910749465	0	3	0.6976	0	1	1	664.956	1992.85	1992.85	0.41	0.00027	HCD (High Energy Collision Dissociation)	MS2	48.886	29.8	150	66.463	18832
	4503635																							High	Sequest HT (A2)	Unambiguous	[K].sPQELLcGASLISDR.[W]	N-Term(iTRAQ4plex); C7(Methylthio)	1	2	4503635; 910749465	0	2	0.5792	0	1	1	889.949	1778.89	1778.89	0.43	0.00038	HCD (High Energy Collision Dissociation)	MS2	33.4971	266.6	85.229	71.0885	20384
	4503635																							High	Sequest HT (A2)	Unambiguous	[K].sPQELLcGASLISDR.[W]	N-Term(iTRAQ4plex); C7(Methylthio)	1	2	4503635; 910749465	0	3	0.6587	0	1	1	593.635	1778.89	1778.89	0.97	0.00057	HCD (High Energy Collision Dissociation)	MS2	12.2941	75.1	84.879	71.144	20402
	4503635																							High	Sequest HT (A2)	Unambiguous	[R].kSPQELLcGASLISDR.[W]	N-Term(iTRAQ4plex); K1(iTRAQ4plex); C8(Methylthio)	1	2	4503635; 910749465	1	3	0.706	0	1	1	684.366	2051.08	2051.09	-2.08	-0.00143	HCD (High Energy Collision Dissociation)	MS2	2.93421	84.6	150	55.9251	15308
	4503635																							High	Sequest HT (A2)	Unambiguous	[R].kSPQELLcGASLISDR.[W]	N-Term(iTRAQ4plex); K1(iTRAQ4plex); C8(Methylthio)	1	2	4503635; 910749465	1	4	0.6434	0	1	1	513.527	2051.09	2051.09	-0.39	-0.0002	HCD (High Energy Collision Dissociation)	MS2	6.75554	41.9	150	56.0687	15357
	4503635																							High	Sequest HT (A2)	Unambiguous	[K].rGDAcEGDSGGPFVmk.[S]	N-Term(iTRAQ4plex); C5(Methylthio); M15(Oxidation); K16(iTRAQ4plex)	1	2	4503635; 910749465	1	3	0.8142	0	1	1	659.303	1975.89	1975.89	1.07	0.00071	HCD (High Energy Collision Dissociation)	MS2	100	28.1	101.182	22.233	4006
	4503635																							High	Sequest HT (A2)	Unambiguous	[K].rGDAcEGDSGGPFVmk.[S]	N-Term(iTRAQ4plex); C5(Methylthio); M15(Oxidation); K16(iTRAQ4plex)	1	2	4503635; 910749465	1	3	0.7781	0	1	1	659.303	1975.89	1975.89	1.17	0.00077	HCD (High Energy Collision Dissociation)	MS2	19.2255	49.1	87.5	22.7803	4216
	4503635																							High	Sequest HT (A2)	Unambiguous	[K].rGDAcEGDSGGPFVmk.[S]	N-Term(iTRAQ4plex); C5(Methylthio); M15(Oxidation); K16(iTRAQ4plex)	1	2	4503635; 910749465	1	3	0.8045	0	1	1	659.304	1975.9	1975.89	2.74	0.00181	HCD (High Energy Collision Dissociation)	MS2	0	22.5	150	20.9785	3572
	4503635																							High	Sequest HT (A2)	Unambiguous	[K].rGDAcEGDSGGPFVmk.[S]	N-Term(iTRAQ4plex); C5(Methylthio); M15(Oxidation); K16(iTRAQ4plex)	1	2	4503635; 910749465	1	3	0.781	0	1	1	659.302	1975.89	1975.89	-0.13	-9e-05	HCD (High Energy Collision Dissociation)	MS2	18.6504	52.4	103.07	21.4875	3742
	4503635																							High	Sequest HT (A2)	Unambiguous	[K].rGDAcEGDSGGPFVMk.[S]	N-Term(iTRAQ4plex); C5(Methylthio); K16(iTRAQ4plex)	1	2	4503635; 910749465	1	3	0.776	0	1	1	653.97	1959.9	1959.9	-0.4	-0.00026	HCD (High Energy Collision Dissociation)	MS2	100	81.9	114.244	31.5157	7044
	4503635																							High	Sequest HT (A2)	Unambiguous	[K].rGDAcEGDSGGPFVmk.[S]	N-Term(iTRAQ4plex); C5(Methylthio); M15(Oxidation); K16(iTRAQ4plex)	1	2	4503635; 910749465	1	3	0.7957	0	1	1	659.301	1975.89	1975.89	-1.12	-0.00074	HCD (High Energy Collision Dissociation)	MS2	29.8926	39.5	150	31.6738	7094
	4503635																							High	Sequest HT (A2)	Unambiguous	[R].gDAcEGDSGGPFVmk.[S]	N-Term(iTRAQ4plex); C4(Methylthio); M14(Oxidation); K15(iTRAQ4plex)	1	2	4503635; 910749465	0	3	0.6891	0	1	1	607.268	1819.79	1819.79	-0.35	-0.00021	HCD (High Energy Collision Dissociation)	MS2	45.0968	55.7	150	36.0672	8555
	4503635																							High	Sequest HT (A2)	Unambiguous	[R].gDAcEGDSGGPFVmk.[S]	N-Term(iTRAQ4plex); C4(Methylthio); M14(Oxidation); K15(iTRAQ4plex)	1	2	4503635; 910749465	0	2	0.7126	0	1	1	910.396	1819.79	1819.79	-2.53	-0.0023	HCD (High Energy Collision Dissociation)	MS2	100	63.6	150	34.4928	8045
	4503635																							High	Sequest HT (A2)	Unambiguous	[R].gDAcEGDSGGPFVmk.[S]	N-Term(iTRAQ4plex); C4(Methylthio); M14(Oxidation); K15(iTRAQ4plex)	1	2	4503635; 910749465	0	3	0.7217	0	1	1	607.268	1819.79	1819.79	-0.11	-7e-05	HCD (High Energy Collision Dissociation)	MS2	58.3105	132.9	150	34.3831	8007
	4503635																							High	Sequest HT (A2)	Unambiguous	[R].gDAcEGDSGGPFVmk.[S]	N-Term(iTRAQ4plex); C4(Methylthio); M14(Oxidation); K15(iTRAQ4plex)	1	2	4503635; 910749465	0	3	0.6795	0	1	1	607.267	1819.79	1819.79	-2.13	-0.00129	HCD (High Energy Collision Dissociation)	MS2	68.4387	71.5	150	36.6546	8759
	4503635																							High	Sequest HT (A2)	Unambiguous	[K].rGDAcEGDSGGPFVmk.[S]	N-Term(iTRAQ4plex); C5(Methylthio); M15(Oxidation); K16(iTRAQ4plex)	1	2	4503635; 910749465	1	3	0.821	0	1	1	659.3	1975.88	1975.89	-3.38	-0.00223	HCD (High Energy Collision Dissociation)	MS2	44.5867	25.3	150	24.7672	4836
	4503635																							High	Sequest HT (A2)	Unambiguous	[K].rGDAcEGDSGGPFVmk.[S]	N-Term(iTRAQ4plex); C5(Methylthio); M15(Oxidation); K16(iTRAQ4plex)	1	2	4503635; 910749465	1	3	0.8095	0	1	1	659.302	1975.89	1975.89	-0.21	-0.00014	HCD (High Energy Collision Dissociation)	MS2	54.7871	30	150	25.3475	5020
	4503635																							High	Sequest HT (A2)	Unambiguous	[K].rGDAcEGDSGGPFVmk.[S]	N-Term(iTRAQ4plex); C5(Methylthio); M15(Oxidation); K16(iTRAQ4plex)	1	2	4503635; 910749465	1	3	0.7869	0	1	1	659.302	1975.89	1975.89	0.43	0.00028	HCD (High Energy Collision Dissociation)	MS2	0	41.1	150	23.3608	4366
	4503635																							High	Sequest HT (A2)	Unambiguous	[K].rGDAcEGDSGGPFVmk.[S]	N-Term(iTRAQ4plex); C5(Methylthio); M15(Oxidation); K16(iTRAQ4plex)	1	2	4503635; 910749465	1	4	0.6122	0	1	1	494.728	1975.89	1975.89	0.28	0.00014	HCD (High Energy Collision Dissociation)	MS2	80.4761	121.3	150	23.5072	4415
	4503635																							High	Sequest HT (A2)	Unambiguous	[K].yGFYTHVFR.[L]	N-Term(iTRAQ4plex)	1	2	4503635; 910749465	0	3	0.6917	0	1	1	445.231	1333.68	1333.68	-1.93	-0.00086	HCD (High Energy Collision Dissociation)	MS2	10.5661	785.8	90.579	37.316	8978
	4503635																							High	Sequest HT (A2)	Unambiguous	[K].yGFYTHVFR.[L]	N-Term(iTRAQ4plex)	1	2	4503635; 910749465	0	2	0.6505	0	1	1	667.343	1333.68	1333.68	-1.77	-0.00118	HCD (High Energy Collision Dissociation)	MS2	0	132.6	150	37.4532	9029
	4503635																							High	Sequest HT (A2)	Unambiguous	[R].gDAcEGDSGGPFVmk.[S]	N-Term(iTRAQ4plex); C4(Methylthio); M14(Oxidation); K15(iTRAQ4plex)	1	2	4503635; 910749465	0	3	0.6843	0	1	1	607.268	1819.79	1819.79	0.02	1e-05	HCD (High Energy Collision Dissociation)	MS2	37.7692	98.3	134.461	38.4008	9348
	4503635																							High	Sequest HT (A2)	Unambiguous	[R].gDAcEGDSGGPFVmk.[S]	N-Term(iTRAQ4plex); C4(Methylthio); M14(Oxidation); K15(iTRAQ4plex)	1	2	4503635; 910749465	0	3	0.6686	0	1	1	607.268	1819.79	1819.79	-0.13	-8e-05	HCD (High Energy Collision Dissociation)	MS2	38.5579	54.1	150	37.7673	9134
	4503635																							High	Sequest HT (A2)	Unambiguous	[R].gDAcEGDSGGPFVMk.[S]	N-Term(iTRAQ4plex); C4(Methylthio); K15(iTRAQ4plex)	1	2	4503635; 910749465	0	2	0.8136	0	1	1	902.4	1803.79	1803.8	-1.25	-0.00113	HCD (High Energy Collision Dissociation)	MS2	30.6757	375.4	150	44.2647	11348
	4503635																							High	Sequest HT (A2)	Unambiguous	[R].gDAcEGDSGGPFVMk.[S]	N-Term(iTRAQ4plex); C4(Methylthio); K15(iTRAQ4plex)	1	2	4503635; 910749465	0	3	0.7816	0	1	1	601.937	1803.8	1803.8	0.1	6e-05	HCD (High Energy Collision Dissociation)	MS2	0	331.8	50.084	44.283	11354
	4503635																							High	Sequest HT (A2)	Unambiguous	[R].gDAcEGDSGGPFVmk.[S]	N-Term(iTRAQ4plex); C4(Methylthio); M14(Oxidation); K15(iTRAQ4plex)	1	2	4503635; 910749465	0	3	0.6438	0	1	1	607.268	1819.79	1819.79	-1.28	-0.00077	HCD (High Energy Collision Dissociation)	MS2	21.255	133.2	133.988	44.3542	11376
	4503635																							High	Sequest HT (A2)	Unambiguous	[K].rGDAcEGDSGGPFVmk.[S]	N-Term(iTRAQ4plex); C5(Methylthio); M15(Oxidation); K16(iTRAQ4plex)	1	2	4503635; 910749465	1	3	0.7521	0	1	1	659.303	1975.89	1975.89	0.92	0.00061	HCD (High Energy Collision Dissociation)	MS2	100	7.6	33.398	21.6955	3471
	4503635																							High	Sequest HT (A2)	Unambiguous	[K].rGDAcEGDSGGPFVmk.[S]	N-Term(iTRAQ4plex); C5(Methylthio); M15(Oxidation); K16(iTRAQ4plex)	1	2	4503635; 910749465	1	3	0.8088	0	1	1	659.302	1975.89	1975.89	0.36	0.00024	HCD (High Energy Collision Dissociation)	MS2	100	14.8	66.759	19.3473	2918
	4503635																							High	Sequest HT (A2)	Unambiguous	[K].rGDAcEGDSGGPFVmk.[S]	N-Term(iTRAQ4plex); C5(Methylthio); M15(Oxidation); K16(iTRAQ4plex)	1	2	4503635; 910749465	1	3	0.7707	0	1	1	659.302	1975.89	1975.89	-0.01	0	HCD (High Energy Collision Dissociation)	MS2	0	14.8	43.907	19.7774	3011
	4503635																							High	Sequest HT (A2)	Unambiguous	[K].rGDAcEGDSGGPFVmk.[S]	N-Term(iTRAQ4plex); C5(Methylthio); M15(Oxidation); K16(iTRAQ4plex)	1	2	4503635; 910749465	1	3	0.8102	0	1	1	659.302	1975.89	1975.89	-0.1	-7e-05	HCD (High Energy Collision Dissociation)	MS2	59.3208	13.8	35.254	19.8519	3027
	4503635																							High	Sequest HT (A2)	Unambiguous	[K].sPQELLcGASLISDR.[W]	N-Term(iTRAQ4plex); C7(Methylthio)	1	2	4503635; 910749465	0	2	0.6717	0	1	1	889.948	1778.89	1778.89	-0.37	-0.00033	HCD (High Energy Collision Dissociation)	MS2	32.1502	159	87.5	68.52	21564
	4503635																							High	Sequest HT (A2)	Unambiguous	[K].sPQELLcGASLISDR.[W]	N-Term(iTRAQ4plex); C7(Methylthio)	1	2	4503635; 910749465	0	3	0.6654	0	1	1	593.634	1778.89	1778.89	-0.65	-0.00039	HCD (High Energy Collision Dissociation)	MS2	0	31.8	77.381	68.5219	21565
	4503635																							High	Sequest HT (A2)	Unambiguous	[R].gDAcEGDSGGPFVMk.[S]	N-Term(iTRAQ4plex); C4(Methylthio); K15(iTRAQ4plex)	1	2	4503635; 910749465	0	3	0.7475	0	1	1	601.937	1803.8	1803.8	0.31	0.00019	HCD (High Energy Collision Dissociation)	MS2	0	67	14.533	40.4205	9525
	4503635																							High	Sequest HT (A2)	Unambiguous	[R].gDAcEGDSGGPFVMk.[S]	N-Term(iTRAQ4plex); C4(Methylthio); K15(iTRAQ4plex)	1	2	4503635; 910749465	0	2	0.7993	0	1	1	902.401	1803.8	1803.8	-0.16	-0.00014	HCD (High Energy Collision Dissociation)	MS2	0	138.5	28.882	40.4521	9530
	4503635																							High	Sequest HT (A2)	Unambiguous	[R].gDAcEGDSGGPFVmk.[S]	N-Term(iTRAQ4plex); C4(Methylthio); M14(Oxidation); K15(iTRAQ4plex)	1	2	4503635; 910749465	0	3	0.704	0	1	1	607.267	1819.79	1819.79	-2.57	-0.00156	HCD (High Energy Collision Dissociation)	MS2	44.6836	38.2	24.531	30.4108	6202
	4503635																							High	Sequest HT (A2)	Unambiguous	[R].gDAcEGDSGGPFVmk.[S]	N-Term(iTRAQ4plex); C4(Methylthio); M14(Oxidation); K15(iTRAQ4plex)	1	2	4503635; 910749465	0	2	0.7045	0	1	1	910.397	1819.79	1819.79	-2.06	-0.00187	HCD (High Energy Collision Dissociation)	MS2	0	59.6	75.554	30.4794	6230
	4503635																							High	Sequest HT (A2)	Unambiguous	[K].rGDAcEGDSGGPFVMk.[S]	N-Term(iTRAQ4plex); C5(Methylthio); K16(iTRAQ4plex)	1	2	4503635; 910749465	1	3	0.7863	0	1	1	653.97	1959.9	1959.9	-0.6	-0.0004	HCD (High Energy Collision Dissociation)	MS2	31.9241	75.5	65.245	27.4384	5252
	4503635																							High	Sequest HT (A2)	Unambiguous	[R].gDAcEGDSGGPFVmk.[S]	N-Term(iTRAQ4plex); C4(Methylthio); M14(Oxidation); K15(iTRAQ4plex)	1	2	4503635; 910749465	0	3	0.7559	0	1	1	607.268	1819.79	1819.79	-0.76	-0.00046	HCD (High Energy Collision Dissociation)	MS2	27.5851	22.3	31.414	32.0562	6687
	4503635																							High	Sequest HT (A2)	Unambiguous	[K].yGFYTHVFR.[L]	N-Term(iTRAQ4plex)	1	2	4503635; 910749465	0	3	0.7069	0	1	1	445.232	1333.68	1333.68	0.77	0.00034	HCD (High Energy Collision Dissociation)	MS2	14.289	130.8	24.211	32.9966	7002
	4503635																							High	Sequest HT (A2)	Unambiguous	[R].gDAcEGDSGGPFVmk.[S]	N-Term(iTRAQ4plex); C4(Methylthio); M14(Oxidation); K15(iTRAQ4plex)	1	2	4503635; 910749465	0	3	0.6869	0	1	1	607.267	1819.79	1819.79	-2.52	-0.00153	HCD (High Energy Collision Dissociation)	MS2	69.1169	56.5	87.5	33.3301	8076
	4503635																							High	Sequest HT (A2)	Unambiguous	[K].yGFYTHVFR.[L]	N-Term(iTRAQ4plex)	1	2	4503635; 910749465	0	3	0.6716	0	1	1	445.232	1333.68	1333.68	1.16	0.00051	HCD (High Energy Collision Dissociation)	MS2	18.3546	210.9	27.959	33.8578	8272
	4503635																							High	Sequest HT (A2)	Unambiguous	[K].yGFYTHVFR.[L]	N-Term(iTRAQ4plex)	1	2	4503635; 910749465	0	2	0.6523	0	1	1	667.345	1333.68	1333.68	1.3	0.00087	HCD (High Energy Collision Dissociation)	MS2	0	142.7	87.5	33.9468	8302
	4503635																							High	Sequest HT (A2)	Unambiguous	[R].gDAcEGDSGGPFVmk.[S]	N-Term(iTRAQ4plex); C4(Methylthio); M14(Oxidation); K15(iTRAQ4plex)	1	2	4503635; 910749465	0	3	0.6586	0	1	1	607.268	1819.79	1819.79	0.09	6e-05	HCD (High Energy Collision Dissociation)	MS2	0	39.2	92.205	34.8041	8634
	4503635																							High	Sequest HT (A2)	Unambiguous	[R].gDAcEGDSGGPFVMk.[S]	N-Term(iTRAQ4plex); C4(Methylthio); K15(iTRAQ4plex)	1	2	4503635; 910749465	0	2	0.8169	0	1	1	902.403	1803.8	1803.8	1.38	0.00124	HCD (High Energy Collision Dissociation)	MS2	0	206.7	87.5	41.1217	11045
	4503635																							High	Sequest HT (A2)	Unambiguous	[R].gDAcEGDSGGPFVmk.[S]	N-Term(iTRAQ4plex); C4(Methylthio); M14(Oxidation); K15(iTRAQ4plex)	1	2	4503635; 910749465	0	3	0.5805	0	1	1	607.268	1819.79	1819.79	-0.61	-0.00037	HCD (High Energy Collision Dissociation)	MS2	100	61.5	87.5	41.3197	11100
	4503635																							High	Sequest HT (A2)	Unambiguous	[K].rGDAcEGDSGGPFVMk.[S]	N-Term(iTRAQ4plex); C5(Methylthio); K16(iTRAQ4plex)	1	2	4503635; 910749465	1	3	0.8065	0	1	1	653.972	1959.9	1959.9	2.16	0.00141	HCD (High Energy Collision Dissociation)	MS2	0	53.4	37.671	28.3471	6256
	4503635																							High	Sequest HT (A2)	Unambiguous	[R].gDAcEGDSGGPFVmk.[S]	N-Term(iTRAQ4plex); C4(Methylthio); M14(Oxidation); K15(iTRAQ4plex)	1	2	4503635; 910749465	0	3	0.6615	0	1	1	607.267	1819.79	1819.79	-1.42	-0.00086	HCD (High Energy Collision Dissociation)	MS2	31.8487	21	87.5	31.6636	7487
	4503635																							High	Sequest HT (A2)	Unambiguous	[R].gDAcEGDSGGPFVmk.[S]	N-Term(iTRAQ4plex); C4(Methylthio); M14(Oxidation); K15(iTRAQ4plex)	1	2	4503635; 910749465	0	3	0.7395	0	1	1	607.268	1819.79	1819.79	0.29	0.00018	HCD (High Energy Collision Dissociation)	MS2	0	35.8	87.5	32.7421	7842
	4503635																							High	Sequest HT (A2)	Unambiguous	[R].gDAcEGDSGGPFVmk.[S]	N-Term(iTRAQ4plex); C4(Methylthio); M14(Oxidation); K15(iTRAQ4plex)	1	2	4503635; 910749465	0	2	0.7195	0	1	1	910.398	1819.79	1819.79	-0.61	-0.00055	HCD (High Energy Collision Dissociation)	MS2	0	89.4	96.206	31.1657	7333
	4503635																							High	Sequest HT (A2)	Unambiguous	[R].gDAcEGDSGGPFVMk.[S]	N-Term(iTRAQ4plex); C4(Methylthio); K15(iTRAQ4plex)	1	2	4503635; 910749465	0	3	0.7514	0	1	1	601.937	1803.8	1803.8	1.06	0.00064	HCD (High Energy Collision Dissociation)	MS2	0	96.9	84.271	41.0705	11033
	4503635																							High	Sequest HT (A2)	Unambiguous	[R].kSPQELLcGASLISDR.[W]	N-Term(iTRAQ4plex); K1(iTRAQ4plex); C8(Methylthio)	1	2	4503635; 910749465	1	3	0.4194	0	1	1	684.367	2051.09	2051.09	-0.56	-0.00038	HCD (High Energy Collision Dissociation)	MS2	0	21.1	87.5	53.4845	15650
	4503635																							High	Sequest HT (A2)	Unambiguous	[R].sGIEcQLWR.[S]	N-Term(iTRAQ4plex); C5(Methylthio)	1	2	4503635; 910749465	0	2	0.4756	0	1	1	641.314	1281.62	1281.62	0.34	0.00022	HCD (High Energy Collision Dissociation)	MS2	100	144.1	76.164	52.1962	15157
	4503635																							High	Sequest HT (A2)	Unambiguous	[R].kSPQELLcGASLISDR.[W]	N-Term(iTRAQ4plex); K1(iTRAQ4plex); C8(Methylthio)	1	2	4503635; 910749465	1	3	0.6285	0	1	1	684.367	2051.09	2051.09	0.16	0.00011	HCD (High Energy Collision Dissociation)	MS2	0	33.7	87.5	52.9622	15444
	4503635																							High	Sequest HT (A2)	Unambiguous	[R].kSPQELLcGASLISDR.[W]	N-Term(iTRAQ4plex); K1(iTRAQ4plex); C8(Methylthio)	1	2	4503635; 910749465	1	2	0.4188	0	1	1	1026.05	2051.08	2051.09	-0.88	-0.0009	HCD (High Energy Collision Dissociation)	MS2	0	26.5	87.5	53.1727	15539
	4503635																							High	Sequest HT (A2)	Unambiguous	[R].wYQmGIVSWGEGcDR.[D]	N-Term(iTRAQ4plex); M4(Oxidation); C13(Methylthio)	1	2	4503635; 910749465	0	2	0.46	0	1	1	996.931	1992.86	1992.85	1.46	0.00146	HCD (High Energy Collision Dissociation)	MS2	0	26.7	150	66.5204	18851
High	4503649	NP_000124.1	F9	2158	coagulation factor IX isoform 1	0	3	8	1	140	15.25	109.6	111.1	97.3	81.9	102.3	120.1	94.3	83.3	103.6	114	96.4	86
	4503649																							High	Mascot (A5)	Unambiguous	[K].scEPAVPFPcGR.[V]	N-Term(iTRAQ4plex); C2(Methylthio); C10(Methylthio)	1	2	4503649; 927028867	0	3	1	0	1	1	500.219	1498.64	1498.64	-0.87	-0.00044	HCD (High Energy Collision Dissociation)	MS2	0	27	87.5	59.0103	17853
	4503649																							High	Mascot (A5)	Unambiguous	[K].scEPAVPFPcGR.[V]	N-Term(iTRAQ4plex); C2(Methylthio); C10(Methylthio)	1	2	4503649; 927028867	0	2	1	0	1	1	749.825	1498.64	1498.64	-0.5	-0.00037	HCD (High Energy Collision Dissociation)	MS2	23.9222	152.1	74.356	58.9819	17841
	4503649																							High	Mascot (A5)	Unambiguous	[K].scEPAVPFPcGR.[V]	N-Term(iTRAQ4plex); C2(Methylthio); C10(Methylthio)	1	2	4503649; 927028867	0	2	1	0	1	1	749.825	1498.64	1498.64	0.23	0.00017	HCD (High Energy Collision Dissociation)	MS2	12.6767	201.1	121.024	61.862	17299
	4503649																							High	Mascot (A5)	Unambiguous	[K].scEPAVPFPcGR.[V]	N-Term(iTRAQ4plex); C2(Methylthio); C10(Methylthio)	1	2	4503649; 927028867	0	2	1	0	1	1	749.825	1498.64	1498.64	0.32	0.00024	HCD (High Energy Collision Dissociation)	MS2	0	132.6	65.121	58.5249	15668
	4503649																							High	Sequest HT (A2)	Unambiguous	[K].scEPAVPFPcGR.[V]	N-Term(iTRAQ4plex); C2(Methylthio); C10(Methylthio)	1	2	4503649; 927028867	0	2	0.7382	0	1	1	749.825	1498.64	1498.64	0.32	0.00024	HCD (High Energy Collision Dissociation)	MS2	0	132.6	65.121	58.5249	15668
	4503649																							High	Sequest HT (A2)	Unambiguous	[K].scEPAVPFPcGR.[V]	N-Term(iTRAQ4plex); C2(Methylthio); C10(Methylthio)	1	2	4503649; 927028867	0	2	0.7112	0	1	1	749.825	1498.64	1498.64	0.23	0.00017	HCD (High Energy Collision Dissociation)	MS2	12.6767	201.1	121.024	61.862	17299
	4503649																							High	Sequest HT (A2)	Unambiguous	[K].scEPAVPFPcGR.[V]	N-Term(iTRAQ4plex); C2(Methylthio); C10(Methylthio)	1	2	4503649; 927028867	0	2	0.5847	0	1	1	749.825	1498.64	1498.64	-0.5	-0.00037	HCD (High Energy Collision Dissociation)	MS2	23.9222	152.1	74.356	58.9819	17841
	4503649																							High	Sequest HT (A2)	Unambiguous	[K].scEPAVPFPcGR.[V]	N-Term(iTRAQ4plex); C2(Methylthio); C10(Methylthio)	1	2	4503649; 927028867	0	3	0.702	0	1	1	500.219	1498.64	1498.64	-0.87	-0.00044	HCD (High Energy Collision Dissociation)	MS2	0	27	87.5	59.0103	17853
High	4504165	NP_000168.1	GSN	2934	gelsolin isoform a	0	14	41	9	423	87.31	100.3	106.8	97.4	95.6	97.6	102.8	103.5	96.1	88.4	112.5	101.4	97.8
	4504165																							High	Mascot (A5)	Unambiguous	[K].qTQVSVLPEGGETPLFk.[Q]	N-Term(iTRAQ4plex); K17(iTRAQ4plex)	1	12	390517030; 767957189; 1211848764; 1370514360; 1211848787; 4504165; 427918083; 1034665029; 767957209; 1034665019; 384475528; 767957187	0	3	1	0	1	1	706.728	2118.17	2118.17	-0.08	-5e-05	HCD (High Energy Collision Dissociation)	MS2	16.4892	42.3	16.394	52.1402	13371
	4504165																							High	Mascot (A5)	Unambiguous	[K].qTQVSVLPEGGETPLFk.[Q]	N-Term(iTRAQ4plex); K17(iTRAQ4plex)	1	12	390517030; 767957189; 1211848764; 1370514360; 1211848787; 4504165; 427918083; 1034665029; 767957209; 1034665019; 384475528; 767957187	0	3	1	0	1	1	706.728	2118.17	2118.17	-0.06	-4e-05	HCD (High Energy Collision Dissociation)	MS2	18.6203	95.7	56.131	55.3984	15134
	4504165																							High	Mascot (A5)	Unambiguous	[K].qTQVSVLPEGGETPLFk.[Q]	N-Term(iTRAQ4plex); K17(iTRAQ4plex)	1	12	390517030; 767957189; 1211848764; 1370514360; 1211848787; 4504165; 427918083; 1034665029; 767957209; 1034665019; 384475528; 767957187	0	3	1	0	1	1	706.728	2118.17	2118.17	0.69	0.00049	HCD (High Energy Collision Dissociation)	MS2	29.4623	48.9	23.533	52.766	15362
	4504165																							High	Mascot (A5)	Unambiguous	[R].yIETDPANR.[D]	N-Term(iTRAQ4plex)	1	12	390517030; 767957189; 1211848764; 1370514360; 1211848787; 4504165; 427918083; 1034665029; 767957209; 1034665019; 384475528; 767957187	0	2	1	0	1	1	611.813	1222.62	1222.62	-0.13	-8e-05	HCD (High Energy Collision Dissociation)	MS2	6.93058	210.1	96.746	16.4574	2233
	4504165																							High	Mascot (A5)	Unambiguous	[R].yIETDPANR.[D]	N-Term(iTRAQ4plex)	1	12	390517030; 767957189; 1211848764; 1370514360; 1211848787; 4504165; 427918083; 1034665029; 767957209; 1034665019; 384475528; 767957187	0	2	1	0	1	1	611.813	1222.62	1222.62	0.32	0.00019	HCD (High Energy Collision Dissociation)	MS2	39.6646	81.1	262.576	19.985	3276
	4504165																							High	Mascot (A5)	Unambiguous	[K].ePGLQIWR.[V]	N-Term(iTRAQ4plex)	1	10	390517030; 767957189; 1370514360; 1211848787; 4504165; 427918083; 1034665029; 1034665019; 384475528; 767957187	0	2	0.5556	0	1	1	571.826	1142.64	1142.64	0.88	0.0005	HCD (High Energy Collision Dissociation)	MS2	27.9755	137.8	52.279	40.0337	9397
	4504165																							High	Mascot (A5)	Unambiguous	[R].eVQGFESATFLGYFk.[S]	N-Term(iTRAQ4plex); K15(iTRAQ4plex)	1	10	390517030; 767957189; 1370514360; 1211848787; 4504165; 427918083; 1034665029; 1034665019; 384475528; 767957187	0	3	1	0	1	1	671.018	2011.04	2011.04	-0.68	-0.00045	HCD (High Energy Collision Dissociation)	MS2	14.3434	35.3	35.083	71.1583	20180
	4504165																							High	Mascot (A5)	Unambiguous	[R].eVQGFESATFLGYFk.[S]	N-Term(iTRAQ4plex); K15(iTRAQ4plex)	1	10	390517030; 767957189; 1370514360; 1211848787; 4504165; 427918083; 1034665029; 1034665019; 384475528; 767957187	0	3	1	0	1	1	671.019	2011.04	2011.04	0.02	2e-05	HCD (High Energy Collision Dissociation)	MS2	29.3883	44.1	44.396	71.8092	22797
	4504165																							High	Mascot (A5)	Unambiguous	[K].aGkEPGLQIWR.[V]	N-Term(iTRAQ4plex); K3(iTRAQ4plex)	1	10	390517030; 767957189; 1370514360; 1211848787; 4504165; 427918083; 1034665029; 1034665019; 384475528; 767957187	1	3	1	0	1	1	514.971	1542.9	1542.9	0.11	6e-05	HCD (High Energy Collision Dissociation)	MS2	57.4638	185.8	150	29.476	6359
	4504165																							High	Mascot (A5)	Unambiguous	[K].sEDcFILDHGk.[D]	N-Term(iTRAQ4plex); C4(Methylthio); K11(iTRAQ4plex)	1	12	390517030; 767957189; 1211848764; 1370514360; 1211848787; 4504165; 427918083; 1034665029; 767957209; 1034665019; 384475528; 767957187	0	3	1	0	1	1	533.257	1597.76	1597.76	-2.22	-0.00118	HCD (High Energy Collision Dissociation)	MS2	45.8994	117.6	78.76	36.9082	9465
	4504165																							High	Mascot (A5)	Unambiguous	[K].sEDcFILDHGk.[D]	N-Term(iTRAQ4plex); C4(Methylthio); K11(iTRAQ4plex)	1	12	390517030; 767957189; 1211848764; 1370514360; 1211848787; 4504165; 427918083; 1034665029; 767957209; 1034665019; 384475528; 767957187	0	3	1	0	1	1	533.258	1597.76	1597.76	-0.81	-0.00043	HCD (High Energy Collision Dissociation)	MS2	7.09114	325.8	87.5	40.3495	10007
	4504165																							High	Mascot (A5)	Unambiguous	[K].sEDcFILDHGk.[D]	N-Term(iTRAQ4plex); C4(Methylthio); K11(iTRAQ4plex)	1	12	390517030; 767957189; 1211848764; 1370514360; 1211848787; 4504165; 427918083; 1034665029; 767957209; 1034665019; 384475528; 767957187	0	3	0.95	0	1	1	533.259	1597.76	1597.76	1.2	0.00064	HCD (High Energy Collision Dissociation)	MS2	17.2271	44.7	25.866	36.178	8087
	4504165																							High	Mascot (A5)	Unambiguous	[K].aGALNSNDAFVLk.[T]	N-Term(iTRAQ4plex); K13(iTRAQ4plex)	1	12	390517030; 767957189; 1211848764; 1370514360; 1211848787; 4504165; 427918083; 1034665029; 767957209; 1034665019; 384475528; 767957187	0	2	1	0	1	1	804.452	1607.9	1607.9	-2.14	-0.00172	HCD (High Energy Collision Dissociation)	MS2	0	187.4	150	43.0204	10924
	4504165																							High	Mascot (A5)	Unambiguous	[K].aGALNSNDAFVLk.[T]	N-Term(iTRAQ4plex); K13(iTRAQ4plex)	1	12	390517030; 767957189; 1211848764; 1370514360; 1211848787; 4504165; 427918083; 1034665029; 767957209; 1034665019; 384475528; 767957187	0	3	0.7547	0	1	1	536.639	1607.9	1607.9	1.31	0.0007	HCD (High Energy Collision Dissociation)	MS2	45.7705	197.2	150	42.9946	10915
	4504165																							High	Mascot (A5)	Unambiguous	[K].vPVDPATYGQFYGGDSYIILYNYR.[H]	N-Term(iTRAQ4plex)	1	12	390517030; 767957189; 1211848764; 1370514360; 1211848787; 4504165; 427918083; 1034665029; 767957209; 1034665019; 384475528; 767957187	0	3	1	0	1	1	972.484	2915.44	2915.44	-0.25	-0.00025	HCD (High Energy Collision Dissociation)	MS2	40.9466	14.3	87.5	82.6129	26410
	4504165																							High	Mascot (A5)	Unambiguous	[K].vPVDPATYGQFYGGDSYIILYNYR.[H]	N-Term(iTRAQ4plex)	1	12	390517030; 767957189; 1211848764; 1370514360; 1211848787; 4504165; 427918083; 1034665029; 767957209; 1034665019; 384475528; 767957187	0	3	1	0	1	1	972.483	2915.43	2915.44	-1.28	-0.00124	HCD (High Energy Collision Dissociation)	MS2	0	23.4	150	84.5896	24834
	4504165																							High	Mascot (A5)	Unambiguous	[K].ePGLQIWR.[V]	N-Term(iTRAQ4plex)	1	10	390517030; 767957189; 1370514360; 1211848787; 4504165; 427918083; 1034665029; 1034665019; 384475528; 767957187	0	2	0.5417	0	1	1	571.826	1142.64	1142.64	0.06	3e-05	HCD (High Energy Collision Dissociation)	MS2	14.0928	159.5	87.5	40.7018	10892
	4504165																							High	Mascot (A5)	Unambiguous	[K].ePGLQIWR.[V]	N-Term(iTRAQ4plex)	1	10	390517030; 767957189; 1370514360; 1211848787; 4504165; 427918083; 1034665029; 1034665019; 384475528; 767957187	0	2	0.7619	0	1	1	571.825	1142.64	1142.64	-0.6	-0.00034	HCD (High Energy Collision Dissociation)	MS2	0	277.5	114.249	44.0122	11260
	4504165																							High	Mascot (A5)	Unambiguous	[R].lFAcSNk.[I]	N-Term(iTRAQ4plex); C4(Methylthio); K7(iTRAQ4plex)	1	12	390517030; 767957189; 1211848764; 1370514360; 1211848787; 4504165; 427918083; 1034665029; 767957209; 1034665019; 384475528; 767957187	0	2	0.8	0	1	1	558.794	1116.58	1116.58	1.63	0.00091	HCD (High Energy Collision Dissociation)	MS2	41.0974	213	87.5	33.7355	8220
	4504165																							High	Mascot (A5)	Unambiguous	[K].aGALNSNDAFVLk.[T]	N-Term(iTRAQ4plex); K13(iTRAQ4plex)	1	12	390517030; 767957189; 1211848764; 1370514360; 1211848787; 4504165; 427918083; 1034665029; 767957209; 1034665019; 384475528; 767957187	0	2	1	0	1	1	804.46	1607.91	1607.9	8.7	0.00699	HCD (High Energy Collision Dissociation)	MS2	16.2312	24	67.854	47.9817	13561
	4504165																							High	Sequest HT (A2)	Unambiguous	[R].eVQGFESATFLGYFk.[S]	N-Term(iTRAQ4plex); K15(iTRAQ4plex)	1	10	390517030; 767957189; 1370514360; 1211848787; 4504165; 427918083; 1034665029; 1034665019; 384475528; 767957187	0	3	0.5874	0	1	1	671.018	2011.04	2011.04	-0.68	-0.00045	HCD (High Energy Collision Dissociation)	MS2	14.3434	35.3	35.083	71.1583	20180
	4504165																							High	Sequest HT (A2)	Unambiguous	[K].qTQVSVLPEGGETPLFk.[Q]	N-Term(iTRAQ4plex); K17(iTRAQ4plex)	1	12	390517030; 767957189; 1211848764; 1370514360; 1211848787; 4504165; 427918083; 1034665029; 767957209; 1034665019; 384475528; 767957187	0	3	0.662	0	1	1	706.728	2118.17	2118.17	-0.08	-5e-05	HCD (High Energy Collision Dissociation)	MS2	16.4892	42.3	16.394	52.1402	13371
	4504165																							High	Sequest HT (A2)	Unambiguous	[K].qTQVSVLPEGGETPLFk.[Q]	N-Term(iTRAQ4plex); K17(iTRAQ4plex)	1	12	390517030; 767957189; 1211848764; 1370514360; 1211848787; 4504165; 427918083; 1034665029; 767957209; 1034665019; 384475528; 767957187	0	3	0.6735	0	1	1	706.728	2118.17	2118.17	-0.06	-4e-05	HCD (High Energy Collision Dissociation)	MS2	18.6203	95.7	56.131	55.3984	15134
	4504165																							High	Sequest HT (A2)	Unambiguous	[R].yIETDPANR.[D]	N-Term(iTRAQ4plex)	1	12	390517030; 767957189; 1211848764; 1370514360; 1211848787; 4504165; 427918083; 1034665029; 767957209; 1034665019; 384475528; 767957187	0	2	0.5213	0	1	1	611.813	1222.62	1222.62	-0.13	-8e-05	HCD (High Energy Collision Dissociation)	MS2	6.93058	210.1	96.746	16.4574	2233
	4504165																							High	Sequest HT (A2)	Unambiguous	[K].vPVDPATYGQFYGGDSYIILYNYR.[H]	N-Term(iTRAQ4plex)	1	12	390517030; 767957189; 1211848764; 1370514360; 1211848787; 4504165; 427918083; 1034665029; 767957209; 1034665019; 384475528; 767957187	0	3	0.6877	0	1	1	972.483	2915.43	2915.44	-1.28	-0.00124	HCD (High Energy Collision Dissociation)	MS2	0	23.4	150	84.5896	24834
	4504165																							High	Sequest HT (A2)	Unambiguous	[K].aGkEPGLQIWR.[V]	N-Term(iTRAQ4plex); K3(iTRAQ4plex)	1	10	390517030; 767957189; 1370514360; 1211848787; 4504165; 427918083; 1034665029; 1034665019; 384475528; 767957187	1	3	0.4264	0	1	1	514.971	1542.9	1542.9	0.11	6e-05	HCD (High Energy Collision Dissociation)	MS2	57.4638	185.8	150	29.476	6359
	4504165																							High	Sequest HT (A2)	Unambiguous	[R].yIETDPANR.[D]	N-Term(iTRAQ4plex)	1	12	390517030; 767957189; 1211848764; 1370514360; 1211848787; 4504165; 427918083; 1034665029; 767957209; 1034665019; 384475528; 767957187	0	2	0.5802	0	1	1	611.813	1222.62	1222.62	0.32	0.00019	HCD (High Energy Collision Dissociation)	MS2	39.6646	81.1	262.576	19.985	3276
	4504165																							High	Sequest HT (A2)	Unambiguous	[K].sEDcFILDHGk.[D]	N-Term(iTRAQ4plex); C4(Methylthio); K11(iTRAQ4plex)	1	12	390517030; 767957189; 1211848764; 1370514360; 1211848787; 4504165; 427918083; 1034665029; 767957209; 1034665019; 384475528; 767957187	0	3	0.7333	0	1	1	533.258	1597.76	1597.76	-0.81	-0.00043	HCD (High Energy Collision Dissociation)	MS2	7.09114	325.8	87.5	40.3495	10007
	4504165																							High	Sequest HT (A2)	Unambiguous	[K].aGALNSNDAFVLk.[T]	N-Term(iTRAQ4plex); K13(iTRAQ4plex)	1	12	390517030; 767957189; 1211848764; 1370514360; 1211848787; 4504165; 427918083; 1034665029; 767957209; 1034665019; 384475528; 767957187	0	3	0.6121	0	1	1	536.639	1607.9	1607.9	1.31	0.0007	HCD (High Energy Collision Dissociation)	MS2	45.7705	197.2	150	42.9946	10915
	4504165																							High	Sequest HT (A2)	Unambiguous	[K].aGALNSNDAFVLk.[T]	N-Term(iTRAQ4plex); K13(iTRAQ4plex)	1	12	390517030; 767957189; 1211848764; 1370514360; 1211848787; 4504165; 427918083; 1034665029; 767957209; 1034665019; 384475528; 767957187	0	2	0.6698	0	1	1	804.452	1607.9	1607.9	-2.14	-0.00172	HCD (High Energy Collision Dissociation)	MS2	0	187.4	150	43.0204	10924
	4504165																							High	Sequest HT (A2)	Unambiguous	[K].vPVDPATYGQFYGGDSYIILYNYR.[H]	N-Term(iTRAQ4plex)	1	12	390517030; 767957189; 1211848764; 1370514360; 1211848787; 4504165; 427918083; 1034665029; 767957209; 1034665019; 384475528; 767957187	0	3	0.6828	0	1	1	972.484	2915.44	2915.44	-0.25	-0.00025	HCD (High Energy Collision Dissociation)	MS2	40.9466	14.3	87.5	82.6129	26410
	4504165																							High	Sequest HT (A2)	Unambiguous	[R].eVQGFESATFLGYFk.[S]	N-Term(iTRAQ4plex); K15(iTRAQ4plex)	1	10	390517030; 767957189; 1370514360; 1211848787; 4504165; 427918083; 1034665029; 1034665019; 384475528; 767957187	0	3	0.6414	0	1	1	671.019	2011.04	2011.04	0.02	2e-05	HCD (High Energy Collision Dissociation)	MS2	29.3883	44.1	44.396	71.8092	22797
	4504165																							High	Sequest HT (A2)	Unambiguous	[K].ePGLQIWR.[V]	N-Term(iTRAQ4plex)	1	10	390517030; 767957189; 1370514360; 1211848787; 4504165; 427918083; 1034665029; 1034665019; 384475528; 767957187	0	2	0.4264	0	1	1	571.826	1142.64	1142.64	0.88	0.0005	HCD (High Energy Collision Dissociation)	MS2	27.9755	137.8	52.279	40.0337	9397
	4504165																							High	Sequest HT (A2)	Unambiguous	[K].sEDcFILDHGk.[D]	N-Term(iTRAQ4plex); C4(Methylthio); K11(iTRAQ4plex)	1	12	390517030; 767957189; 1211848764; 1370514360; 1211848787; 4504165; 427918083; 1034665029; 767957209; 1034665019; 384475528; 767957187	0	3	0.7518	0	1	1	533.259	1597.76	1597.76	1.2	0.00064	HCD (High Energy Collision Dissociation)	MS2	17.2271	44.7	25.866	36.178	8087
	4504165																							High	Sequest HT (A2)	Unambiguous	[K].sEDcFILDHGk.[D]	N-Term(iTRAQ4plex); C4(Methylthio); K11(iTRAQ4plex)	1	12	390517030; 767957189; 1211848764; 1370514360; 1211848787; 4504165; 427918083; 1034665029; 767957209; 1034665019; 384475528; 767957187	0	3	0.7797	0	1	1	533.257	1597.76	1597.76	-2.22	-0.00118	HCD (High Energy Collision Dissociation)	MS2	45.8994	117.6	78.76	36.9082	9465
	4504165																							High	Sequest HT (A2)	Unambiguous	[K].qTQVSVLPEGGETPLFk.[Q]	N-Term(iTRAQ4plex); K17(iTRAQ4plex)	1	12	390517030; 767957189; 1211848764; 1370514360; 1211848787; 4504165; 427918083; 1034665029; 767957209; 1034665019; 384475528; 767957187	0	3	0.6319	0	1	1	706.728	2118.17	2118.17	0.69	0.00049	HCD (High Energy Collision Dissociation)	MS2	29.4623	48.9	23.533	52.766	15362
	4504165																							High	Sequest HT (A2)	Unambiguous	[K].ePGLQIWR.[V]	N-Term(iTRAQ4plex)	1	10	390517030; 767957189; 1370514360; 1211848787; 4504165; 427918083; 1034665029; 1034665019; 384475528; 767957187	0	2	0.4542	0	1	1	571.826	1142.64	1142.64	0.06	3e-05	HCD (High Energy Collision Dissociation)	MS2	14.0928	159.5	87.5	40.7018	10892
	4504165																							High	Sequest HT (A2)	Unambiguous	[K].aGALNSNDAFVLk.[T]	N-Term(iTRAQ4plex); K13(iTRAQ4plex)	1	12	390517030; 767957189; 1211848764; 1370514360; 1211848787; 4504165; 427918083; 1034665029; 767957209; 1034665019; 384475528; 767957187	0	2	0.5075	0	1	1	804.46	1607.91	1607.9	8.7	0.00699	HCD (High Energy Collision Dissociation)	MS2	16.2312	24	67.854	47.9817	13561
	4504165																							High	Sequest HT (A2)	Selected	[R].yIETDPANR.[D]	N-Term(iTRAQ4plex)	1	12	390517030; 767957189; 1211848764; 1370514360; 1211848787; 4504165; 427918083; 1034665029; 767957209; 1034665019; 384475528; 767957187	0	2	0.567	0	1	1	611.813	1222.62	1222.62	0.13	8e-05	HCD (High Energy Collision Dissociation)	MS2	0	40.8	150	19.472	3121
	4504165																							High	Sequest HT (A2)	Unambiguous	[K].ePGLQIWR.[V]	N-Term(iTRAQ4plex)	1	10	390517030; 767957189; 1370514360; 1211848787; 4504165; 427918083; 1034665029; 1034665019; 384475528; 767957187	0	2	0.4357	0	1	1	571.825	1142.64	1142.64	-0.6	-0.00034	HCD (High Energy Collision Dissociation)	MS2	0	277.5	114.249	44.0122	11260
	4504165																							High	Sequest HT (A2)	Unambiguous	[R].lFAcSNk.[I]	N-Term(iTRAQ4plex); C4(Methylthio); K7(iTRAQ4plex)	1	12	390517030; 767957189; 1211848764; 1370514360; 1211848787; 4504165; 427918083; 1034665029; 767957209; 1034665019; 384475528; 767957187	0	2	0.168	0	1	1	558.794	1116.58	1116.58	1.63	0.00091	HCD (High Energy Collision Dissociation)	MS2	41.0974	213	87.5	33.7355	8220
High	4504309	NP_003533.1	HIST1H4C	8364	histone H4	0	41	28	4	274	55.47	91.4	77.1	108	123.4	90.8	72.4	111.8	125.1	89.9	75.7	107.9	126.5
	4504309																							High	Mascot (A5)	Unambiguous	[R].iSGLIYEETR.[G]	N-Term(iTRAQ4plex)	1	1	4504309	0	2	0.5833	0	1	1	662.865	1324.72	1324.72	-0.35	-0.00024	HCD (High Energy Collision Dissociation)	MS2	0	89.8	28.715	39.9671	9372
	4504309																							High	Mascot (A5)	Unambiguous	[R].iSGLIYEETR.[G]	N-Term(iTRAQ4plex)	1	1	4504309	0	2	0.5641	0	1	1	662.865	1324.72	1324.72	0.31	0.0002	HCD (High Energy Collision Dissociation)	MS2	32.5952	170.6	87.5	44.0339	11268
	4504309																							High	Mascot (A5)	Unambiguous	[R].iSGLIYEETR.[G]	N-Term(iTRAQ4plex)	1	1	4504309	0	2	0.5405	0	1	1	662.866	1324.72	1324.72	0.9	0.0006	HCD (High Energy Collision Dissociation)	MS2	27.9625	107.8	44.002	40.7798	10926
	4504309																							High	Mascot (A5)	Unambiguous	[K].vFLENVIR.[D]	N-Term(iTRAQ4plex)	1	1	4504309	0	2	0.2857	0	1	1	567.343	1133.68	1133.68	-0.5	-0.00028	HCD (High Energy Collision Dissociation)	MS2	19.0295	291.7	150	51.58	13827
	4504309																							High	Mascot (A5)	Unambiguous	[K].vFLENVIR.[D]	N-Term(iTRAQ4plex)	1	1	4504309	0	2	0.6207	0	1	1	567.344	1133.68	1133.68	-0.09	-5e-05	HCD (High Energy Collision Dissociation)	MS2	0	210.5	47.333	48.6476	13818
	4504309																							High	Mascot (A5)	Unambiguous	[K].vFLENVIR.[D]	N-Term(iTRAQ4plex)	1	1	4504309	0	2	0.1852	0	1	1	567.344	1133.68	1133.68	0.64	0.00036	HCD (High Energy Collision Dissociation)	MS2	0	108.1	24.003	47.9448	11980
	4504309																							High	Mascot (A5)	Unambiguous	[K].tVTAMDVVYALk.[R]	N-Term(iTRAQ4plex); K12(iTRAQ4plex)	1	1	4504309	0	2	0.9157	0	1	1	799.957	1598.91	1598.91	-0.1	-8e-05	HCD (High Energy Collision Dissociation)	MS2	0	49.2	87.5	64.7036	20009
	4504309																							High	Mascot (A5)	Unambiguous	[R].dNIQGITkPAIR.[R]	N-Term(iTRAQ4plex); K8(iTRAQ4plex)	1	1	4504309	0	3	1	0	1	1	538.658	1613.96	1613.96	0.17	9e-05	HCD (High Energy Collision Dissociation)	MS2	30.8988	220.9	87.5	21.5749	3771
	4504309																							High	Mascot (A5)	Unambiguous	[R].dNIQGITkPAIR.[R]	N-Term(iTRAQ4plex); K8(iTRAQ4plex)	1	1	4504309	0	3	1	0	1	1	538.658	1613.96	1613.96	0.53	0.00029	HCD (High Energy Collision Dissociation)	MS2	34.8317	252.8	121.412	23.6557	4464
	4504309																							High	Mascot (A5)	Unambiguous	[R].dNIQGITkPAIR.[R]	N-Term(iTRAQ4plex); K8(iTRAQ4plex)	1	1	4504309	0	3	1	0	1	1	538.658	1613.96	1613.96	1.97	0.00106	HCD (High Energy Collision Dissociation)	MS2	0	65.3	32.012	20.023	3060
	4504309																							High	Mascot (A5)	Unambiguous	[K].tVTAMDVVYALk.[R]	N-Term(iTRAQ4plex); K12(iTRAQ4plex)	1	1	4504309	0	2	0.9195	0	1	1	799.957	1598.91	1598.91	0.19	0.00015	HCD (High Energy Collision Dissociation)	MS2	0	53.1	67.078	63.9852	17599
	4504309																							High	Mascot (A5)	Unambiguous	[K].tVTAMDVVYALk.[R]	N-Term(iTRAQ4plex); K12(iTRAQ4plex)	1	1	4504309	0	3	0.9524	0	1	1	533.641	1598.91	1598.91	0.64	0.00034	HCD (High Energy Collision Dissociation)	MS2	23.4917	67.2	56.55	63.978	17595
	4504309																							High	Mascot (A5)	Unambiguous	[K].tVTAMDVVYALk.[R]	N-Term(iTRAQ4plex); K12(iTRAQ4plex)	1	1	4504309	0	3	0.9189	0	1	1	533.641	1598.91	1598.91	1.13	0.0006	HCD (High Energy Collision Dissociation)	MS2	43.4661	166.7	128.337	67.3457	19119
	4504309																							High	Mascot (A5)	Unambiguous	[K].tVTAMDVVYALk.[R]	N-Term(iTRAQ4plex); K12(iTRAQ4plex)	1	1	4504309	0	3	0.9189	0	1	1	533.641	1598.91	1598.91	2.03	0.00108	HCD (High Energy Collision Dissociation)	MS2	59.1056	79	86.401	64.671	19996
	4504309																							High	Sequest HT (A2)	Unambiguous	[K].tVTAMDVVYALk.[R]	N-Term(iTRAQ4plex); K12(iTRAQ4plex)	1	1	4504309	0	3	0.569	0	1	1	533.641	1598.91	1598.91	0.64	0.00034	HCD (High Energy Collision Dissociation)	MS2	23.4917	67.2	56.55	63.978	17595
	4504309																							High	Sequest HT (A2)	Unambiguous	[K].tVTAMDVVYALk.[R]	N-Term(iTRAQ4plex); K12(iTRAQ4plex)	1	1	4504309	0	2	0.7203	0	1	1	799.957	1598.91	1598.91	0.19	0.00015	HCD (High Energy Collision Dissociation)	MS2	0	53.1	67.078	63.9852	17599
	4504309																							High	Sequest HT (A2)	Unambiguous	[K].tVTAMDVVYALk.[R]	N-Term(iTRAQ4plex); K12(iTRAQ4plex)	1	1	4504309	0	3	0.6095	0	1	1	533.641	1598.91	1598.91	1.13	0.0006	HCD (High Energy Collision Dissociation)	MS2	43.4661	166.7	128.337	67.3457	19119
	4504309																							High	Sequest HT (A2)	Unambiguous	[R].dNIQGITkPAIR.[R]	N-Term(iTRAQ4plex); K8(iTRAQ4plex)	1	1	4504309	0	3	0.5117	0	1	1	538.658	1613.96	1613.96	0.17	9e-05	HCD (High Energy Collision Dissociation)	MS2	30.8988	220.9	87.5	21.5749	3771
	4504309																							High	Sequest HT (A2)	Unambiguous	[R].dNIQGITkPAIR.[R]	N-Term(iTRAQ4plex); K8(iTRAQ4plex)	1	1	4504309	0	3	0.4868	0	1	1	538.658	1613.96	1613.96	0.53	0.00029	HCD (High Energy Collision Dissociation)	MS2	34.8317	252.8	121.412	23.6557	4464
	4504309																							High	Sequest HT (A2)	Unambiguous	[K].vFLENVIR.[D]	N-Term(iTRAQ4plex)	1	1	4504309	0	2	0.4679	0	1	1	567.343	1133.68	1133.68	-0.5	-0.00028	HCD (High Energy Collision Dissociation)	MS2	19.0295	291.7	150	51.58	13827
	4504309																							High	Sequest HT (A2)	Unambiguous	[R].iSGLIYEETR.[G]	N-Term(iTRAQ4plex)	1	1	4504309	0	2	0.5413	0	1	1	662.865	1324.72	1324.72	0.31	0.0002	HCD (High Energy Collision Dissociation)	MS2	32.5952	170.6	87.5	44.0339	11268
	4504309																							High	Sequest HT (A2)	Unambiguous	[R].dNIQGITkPAIR.[R]	N-Term(iTRAQ4plex); K8(iTRAQ4plex)	1	1	4504309	0	3	0.5227	0	1	1	538.658	1613.96	1613.96	1.97	0.00106	HCD (High Energy Collision Dissociation)	MS2	0	65.3	32.012	20.023	3060
	4504309																							High	Sequest HT (A2)	Unambiguous	[K].tVTAMDVVYALk.[R]	N-Term(iTRAQ4plex); K12(iTRAQ4plex)	1	1	4504309	0	3	0.5824	0	1	1	533.641	1598.91	1598.91	2.03	0.00108	HCD (High Energy Collision Dissociation)	MS2	59.1056	79	86.401	64.671	19996
	4504309																							High	Sequest HT (A2)	Unambiguous	[K].tVTAMDVVYALk.[R]	N-Term(iTRAQ4plex); K12(iTRAQ4plex)	1	1	4504309	0	2	0.7548	0	1	1	799.957	1598.91	1598.91	-0.1	-8e-05	HCD (High Energy Collision Dissociation)	MS2	0	49.2	87.5	64.7036	20009
	4504309																							High	Sequest HT (A2)	Unambiguous	[R].iSGLIYEETR.[G]	N-Term(iTRAQ4plex)	1	1	4504309	0	2	0.5223	0	1	1	662.865	1324.72	1324.72	-0.35	-0.00024	HCD (High Energy Collision Dissociation)	MS2	0	89.8	28.715	39.9671	9372
	4504309																							High	Sequest HT (A2)	Unambiguous	[K].vFLENVIR.[D]	N-Term(iTRAQ4plex)	1	1	4504309	0	2	0.4217	0	1	1	567.344	1133.68	1133.68	0.64	0.00036	HCD (High Energy Collision Dissociation)	MS2	0	108.1	24.003	47.9448	11980
	4504309																							High	Sequest HT (A2)	Unambiguous	[R].iSGLIYEETR.[G]	N-Term(iTRAQ4plex)	1	1	4504309	0	2	0.5909	0	1	1	662.866	1324.72	1324.72	0.9	0.0006	HCD (High Energy Collision Dissociation)	MS2	27.9625	107.8	44.002	40.7798	10926
	4504309																							High	Sequest HT (A2)	Unambiguous	[K].vFLENVIR.[D]	N-Term(iTRAQ4plex)	1	1	4504309	0	2	0.3856	0	1	1	567.344	1133.68	1133.68	-0.09	-5e-05	HCD (High Energy Collision Dissociation)	MS2	0	210.5	47.333	48.6476	13818
High	4504347	NP_000549.1	HBA1	3039	hemoglobin subunit alpha	0	42	172	5	1275	302.98	103.1	96.8	104	96	104	97	102.8	96.3	101.5	96	104.8	97.7
	4504347																							High	Mascot (A5)	Unambiguous	[K].tYFPHFDLSHGSAQVk.[G]	N-Term(iTRAQ4plex); K16(iTRAQ4plex)	1	1	4504347	0	5	1	0	1	1	425.225	2122.1	2122.1	-0.11	-5e-05	HCD (High Energy Collision Dissociation)	MS2	8.26432	81.2	20.455	25.6852	5274
	4504347																							High	Mascot (A5)	Unambiguous	[K].tYFPHFDLSHGSAQVk.[G]	N-Term(iTRAQ4plex); K16(iTRAQ4plex)	1	1	4504347	0	4	1	0	1	1	531.279	2122.1	2122.1	-0.23	-0.00012	HCD (High Energy Collision Dissociation)	MS2	20.6315	176.5	150	39.027	9563
	4504347																							High	Mascot (A5)	Unambiguous	[K].tYFPHFDLSHGSAQVk.[G]	N-Term(iTRAQ4plex); K16(iTRAQ4plex)	1	1	4504347	0	5	1	0	1	1	425.225	2122.1	2122.1	0.67	0.00029	HCD (High Energy Collision Dissociation)	MS2	4.69804	142.6	135.228	30.1063	6569
	4504347																							High	Mascot (A5)	Unambiguous	[K].tYFPHFDLSHGSAQVk.[G]	N-Term(iTRAQ4plex); K16(iTRAQ4plex)	1	1	4504347	0	4	1	0	1	1	531.28	2122.1	2122.1	0.13	7e-05	HCD (High Energy Collision Dissociation)	MS2	11.1748	113.2	87.5	35.7607	9034
	4504347																							High	Mascot (A5)	Unambiguous	[K].tYFPHFDLSHGSAQVk.[G]	N-Term(iTRAQ4plex); K16(iTRAQ4plex)	1	1	4504347	0	4	0.9655	0	1	1	531.279	2122.1	2122.1	-0.23	-0.00012	HCD (High Energy Collision Dissociation)	MS2	15.4005	46.7	31.719	34.3071	7464
	4504347																							High	Mascot (A5)	Unambiguous	[K].tYFPHFDLSHGSAQVk.[G]	N-Term(iTRAQ4plex); K16(iTRAQ4plex)	1	1	4504347	0	4	1	0	1	1	531.279	2122.09	2122.1	-0.91	-0.00048	HCD (High Energy Collision Dissociation)	MS2	9.85753	85.8	36.849	36.2688	9221
	4504347																							High	Mascot (A5)	Unambiguous	[K].tYFPHFDLSHGSAQVk.[G]	N-Term(iTRAQ4plex); K16(iTRAQ4plex)	1	1	4504347	0	4	1	0	1	1	531.279	2122.09	2122.1	-1.12	-0.00059	HCD (High Energy Collision Dissociation)	MS2	10.3508	150.1	105.317	38.524	9392
	4504347																							High	Mascot (A5)	Unambiguous	[K].tYFPHFDLSHGSAQVk.[G]	N-Term(iTRAQ4plex); K16(iTRAQ4plex)	1	1	4504347	0	5	1	0	1	1	425.224	2122.09	2122.1	-1.73	-0.00073	HCD (High Energy Collision Dissociation)	MS2	0	279.2	150	39.1959	9619
	4504347																							High	Mascot (A5)	Unambiguous	[K].tYFPHFDLSHGSAQVk.[G]	N-Term(iTRAQ4plex); K16(iTRAQ4plex)	1	1	4504347	0	3	1	0	1	1	708.037	2122.1	2122.1	-0.27	-0.00019	HCD (High Energy Collision Dissociation)	MS2	31.4173	144.2	107.892	39.3999	9690
	4504347																							High	Mascot (A5)	Unambiguous	[K].tYFPHFDLSHGSAQVk.[G]	N-Term(iTRAQ4plex); K16(iTRAQ4plex)	1	1	4504347	0	4	1	0	1	1	531.279	2122.1	2122.1	-0.45	-0.00024	HCD (High Energy Collision Dissociation)	MS2	23.6057	48.9	44.819	35.1504	8785
	4504347																							High	Mascot (A5)	Unambiguous	[K].tYFPHFDLSHGSAQVk.[G]	N-Term(iTRAQ4plex); K16(iTRAQ4plex)	1	1	4504347	0	4	1	0	1	1	531.279	2122.09	2122.1	-0.46	-0.00025	HCD (High Energy Collision Dissociation)	MS2	0	17.5	25.268	34.8319	7650
	4504347																							High	Mascot (A5)	Unambiguous	[K].tYFPHFDLSHGSAQVk.[G]	N-Term(iTRAQ4plex); K16(iTRAQ4plex)	1	1	4504347	0	4	1	0	1	1	531.279	2122.09	2122.1	-0.72	-0.00038	HCD (High Energy Collision Dissociation)	MS2	0	108.3	25.603	39.5414	9738
	4504347																							High	Mascot (A5)	Unambiguous	[R].mFLSFPTTk.[T]	N-Term(iTRAQ4plex); M1(Oxidation); K9(iTRAQ4plex)	1	1	4504347	0	2	0.8409	0	1	1	688.381	1375.75	1375.75	0.89	0.00061	HCD (High Energy Collision Dissociation)	MS2	0	59.4	87.5	52.946	15437
	4504347																							High	Mascot (A5)	Unambiguous	[R].mFLSFPTTk.[T]	N-Term(iTRAQ4plex); M1(Oxidation); K9(iTRAQ4plex)	1	1	4504347	0	2	0.7544	0	1	1	688.381	1375.75	1375.75	0.91	0.00063	HCD (High Energy Collision Dissociation)	MS2	0	193	53.231	45.6413	11180
	4504347																							High	Mascot (A5)	Unambiguous	[R].mFLSFPTTk.[T]	N-Term(iTRAQ4plex); M1(Oxidation); K9(iTRAQ4plex)	1	1	4504347	0	2	0.8214	0	1	1	688.381	1375.75	1375.75	0.91	0.00063	HCD (High Energy Collision Dissociation)	MS2	0	168.7	59.052	45.1358	10998
	4504347																							High	Mascot (A5)	Unambiguous	[R].mFLSFPTTk.[T]	N-Term(iTRAQ4plex); M1(Oxidation); K9(iTRAQ4plex)	1	1	4504347	0	2	0.75	0	1	1	688.381	1375.75	1375.75	0.98	0.00068	HCD (High Energy Collision Dissociation)	MS2	0	156.3	62.923	46.1663	12854
	4504347																							High	Mascot (A5)	Unambiguous	[R].mFLSFPTTk.[T]	N-Term(iTRAQ4plex); M1(Oxidation); K9(iTRAQ4plex)	1	1	4504347	0	2	0.7636	0	1	1	688.381	1375.75	1375.75	1.07	0.00074	HCD (High Energy Collision Dissociation)	MS2	10.6603	170.5	87.5	46.6863	13072
	4504347																							High	Mascot (A5)	Unambiguous	[R].mFLSFPTTk.[T]	N-Term(iTRAQ4plex); M1(Oxidation); K9(iTRAQ4plex)	1	1	4504347	0	3	0.8148	0	1	1	459.257	1375.76	1375.75	1.24	0.00057	HCD (High Energy Collision Dissociation)	MS2	8.84611	219.6	150	49.6369	13166
	4504347																							High	Mascot (A5)	Unambiguous	[R].mFLSFPTTk.[T]	N-Term(iTRAQ4plex); M1(Oxidation); K9(iTRAQ4plex)	1	1	4504347	0	2	0.7544	0	1	1	688.381	1375.76	1375.75	1.57	0.00108	HCD (High Energy Collision Dissociation)	MS2	10.8187	218.3	150	49.7516	13205
	4504347																							High	Mascot (A5)	Unambiguous	[R].mFLSFPTTk.[T]	N-Term(iTRAQ4plex); M1(Oxidation); K9(iTRAQ4plex)	1	1	4504347	0	2	0.8444	0	1	1	688.382	1375.76	1375.75	2.95	0.00203	HCD (High Energy Collision Dissociation)	MS2	39.5886	92.2	51.065	50.1605	12741
	4504347																							High	Mascot (A5)	Unambiguous	[R].mFLSFPTTk.[T]	N-Term(iTRAQ4plex); M1(Oxidation); K9(iTRAQ4plex)	1	1	4504347	0	2	0.963	0	1	1	688.381	1375.75	1375.75	0.56	0.00038	HCD (High Energy Collision Dissociation)	MS2	100	96.2	60.922	46.146	11378
	4504347																							High	Mascot (A5)	Unambiguous	[R].mFLSFPTTk.[T]	N-Term(iTRAQ4plex); M1(Oxidation); K9(iTRAQ4plex)	1	1	4504347	0	2	0.7679	0	1	1	688.381	1375.75	1375.75	0.56	0.00038	HCD (High Energy Collision Dissociation)	MS2	0	70.9	30.14	53.2666	13764
	4504347																							High	Mascot (A5)	Unambiguous	[R].mFLSFPTTk.[T]	N-Term(iTRAQ4plex); M1(Oxidation); K9(iTRAQ4plex)	1	1	4504347	0	2	0.9167	0	1	1	688.381	1375.75	1375.75	0.47	0.00032	HCD (High Energy Collision Dissociation)	MS2	0	77.3	150	54.4346	14810
	4504347																							High	Mascot (A5)	Unambiguous	[R].mFLSFPTTk.[T]	N-Term(iTRAQ4plex); M1(Oxidation); K9(iTRAQ4plex)	1	1	4504347	0	2	0.9688	0	1	1	688.381	1375.75	1375.75	0.29	0.0002	HCD (High Energy Collision Dissociation)	MS2	0	69.1	53.462	47.3698	11778
	4504347																							High	Mascot (A5)	Unambiguous	[R].mFLSFPTTk.[T]	N-Term(iTRAQ4plex); M1(Oxidation); K9(iTRAQ4plex)	1	1	4504347	0	2	0.7636	0	1	1	688.379	1375.75	1375.75	-2.12	-0.00146	HCD (High Energy Collision Dissociation)	MS2	0	102.8	84.68	47.772	13472
	4504347																							High	Mascot (A5)	Unambiguous	[R].mFLSFPTTk.[T]	N-Term(iTRAQ4plex); M1(Oxidation); K9(iTRAQ4plex)	1	1	4504347	0	2	0.7679	0	1	1	688.379	1375.75	1375.75	-1.98	-0.00136	HCD (High Energy Collision Dissociation)	MS2	18.8726	113.2	127.979	50.6284	13500
	4504347																							High	Mascot (A5)	Unambiguous	[R].mFLSFPTTk.[T]	N-Term(iTRAQ4plex); M1(Oxidation); K9(iTRAQ4plex)	1	1	4504347	0	2	0.7636	0	1	1	688.38	1375.75	1375.75	-1.15	-0.00079	HCD (High Energy Collision Dissociation)	MS2	17.2282	86.2	150	53.5762	14512
	4504347																							High	Mascot (A5)	Unambiguous	[R].mFLSFPTTk.[T]	N-Term(iTRAQ4plex); M1(Oxidation); K9(iTRAQ4plex)	1	1	4504347	0	2	0.7692	0	1	1	688.38	1375.75	1375.75	-0.84	-0.00058	HCD (High Energy Collision Dissociation)	MS2	17.2119	320.7	150	56.7851	15599
	4504347																							High	Mascot (A5)	Unambiguous	[R].mFLSFPTTk.[T]	N-Term(iTRAQ4plex); M1(Oxidation); K9(iTRAQ4plex)	1	1	4504347	0	2	0.8837	0	1	1	688.38	1375.75	1375.75	-0.7	-0.00048	HCD (High Energy Collision Dissociation)	MS2	15.4843	145	75.587	44.0204	12073
	4504347																							High	Mascot (A5)	Unambiguous	[R].mFLSFPTTk.[T]	N-Term(iTRAQ4plex); M1(Oxidation); K9(iTRAQ4plex)	1	1	4504347	0	2	0.8431	0	1	1	688.38	1375.75	1375.75	-0.59	-0.00041	HCD (High Energy Collision Dissociation)	MS2	30.1496	62.4	30.082	44.5988	10836
	4504347																							High	Mascot (A5)	Unambiguous	[R].mFLSFPTTk.[T]	N-Term(iTRAQ4plex); M1(Oxidation); K9(iTRAQ4plex)	1	1	4504347	0	2	0.975	0	1	1	688.38	1375.75	1375.75	-0.59	-0.00041	HCD (High Energy Collision Dissociation)	MS2	36.227	126.9	26.56	43.3788	10465
	4504347																							High	Mascot (A5)	Unambiguous	[R].mFLSFPTTk.[T]	N-Term(iTRAQ4plex); M1(Oxidation); K9(iTRAQ4plex)	1	1	4504347	0	2	0.7544	0	1	1	688.38	1375.75	1375.75	-0.39	-0.00027	HCD (High Energy Collision Dissociation)	MS2	6.72488	244	150	49.1759	13008
	4504347																							High	Mascot (A5)	Selected	[R].mFLSFPTTk.[T]	N-Term(iTRAQ4plex); M1(Oxidation); K9(iTRAQ4plex)	1	1	4504347	0	3	0.8261	0	1	1	459.256	1375.75	1375.75	-0.26	-0.00012	HCD (High Energy Collision Dissociation)	MS2	73.0234	735.1	87.5	47.0512	12295
	4504347																							High	Mascot (A5)	Unambiguous	[R].mFLSFPTTk.[T]	N-Term(iTRAQ4plex); M1(Oxidation); K9(iTRAQ4plex)	1	1	4504347	0	2	0.7451	0	1	1	688.38	1375.75	1375.75	-0.17	-0.00012	HCD (High Energy Collision Dissociation)	MS2	12.3465	175.9	87.5	53.8826	15805
	4504347																							High	Mascot (A5)	Unambiguous	[R].mFLSFPTTk.[T]	N-Term(iTRAQ4plex); M1(Oxidation); K9(iTRAQ4plex)	1	1	4504347	0	2	0.7451	0	1	1	688.38	1375.75	1375.75	-0.08	-5e-05	HCD (High Energy Collision Dissociation)	MS2	22.154	849.3	150	47.0255	12286
	4504347																							High	Mascot (A5)	Unambiguous	[R].mFLSFPTTk.[T]	N-Term(iTRAQ4plex); M1(Oxidation); K9(iTRAQ4plex)	1	1	4504347	0	3	0.72	0	1	1	459.256	1375.75	1375.75	0.09	4e-05	HCD (High Energy Collision Dissociation)	MS2	17.8726	276.3	150	53.7681	14576
	4504347																							High	Mascot (A5)	Unambiguous	[R].mFLSFPTTk.[T]	N-Term(iTRAQ4plex); M1(Oxidation); K9(iTRAQ4plex)	1	1	4504347	0	2	0.8462	0	1	1	688.38	1375.75	1375.75	0.18	0.00013	HCD (High Energy Collision Dissociation)	MS2	20.8151	225.9	87.5	45.6442	12652
	4504347																							High	Mascot (A5)	Unambiguous	[R].mFLSFPTTk.[T]	N-Term(iTRAQ4plex); M1(Oxidation); K9(iTRAQ4plex)	1	1	4504347	0	2	0.7209	0	1	1	688.379	1375.75	1375.75	-1.26	-0.00087	HCD (High Energy Collision Dissociation)	MS2	0	83.1	150	55.7269	15243
	4504347																							High	Mascot (A5)	Unambiguous	[R].mFLSFPTTk.[T]	N-Term(iTRAQ4plex); K9(iTRAQ4plex)	1	1	4504347	0	2	0.9286	0	1	1	680.384	1359.76	1359.76	1.86	0.00126	HCD (High Energy Collision Dissociation)	MS2	23.9019	174	25.542	53.2106	13743
	4504347																							High	Mascot (A5)	Unambiguous	[R].mFLSFPTTk.[T]	N-Term(iTRAQ4plex); K9(iTRAQ4plex)	1	1	4504347	0	2	1	0	1	1	680.383	1359.76	1359.76	0.22	0.00015	HCD (High Energy Collision Dissociation)	MS2	34.4312	295.3	36.235	53.8272	15782
	4504347																							High	Mascot (A5)	Unambiguous	[R].mFLSFPTTk.[T]	N-Term(iTRAQ4plex); K9(iTRAQ4plex)	1	1	4504347	0	2	1	0	1	1	680.381	1359.75	1359.76	-2.88	-0.00196	HCD (High Energy Collision Dissociation)	MS2	100	503.8	130.42	56.7261	15579
	4504347																							High	Mascot (A5)	Selected	[R].mFLSFPTTk.[T]	N-Term(iTRAQ4plex); K9(iTRAQ4plex)	1	1	4504347	0	3	1	0	1	1	453.923	1359.76	1359.76	-2.08	-0.00094	HCD (High Energy Collision Dissociation)	MS2	100	80	126.318	32.7941	7863
	4504347																							High	Mascot (A5)	Selected	[R].mFLSFPTTk.[T]	N-Term(iTRAQ4plex); K9(iTRAQ4plex)	1	1	4504347	0	3	1	0	1	1	453.924	1359.76	1359.76	-1.69	-0.00077	HCD (High Energy Collision Dissociation)	MS2	13.0907	183.8	150	36.182	8594
	4504347																							High	Mascot (A5)	Selected	[K].tyFPHFDLSHGSAQVk.[G]	N-Term(iTRAQ4plex); Y2(iTRAQ4plex); K16(iTRAQ4plex)	1	1	4504347	0	5	1	0	1	1	454.046	2266.2	2266.2	0.57	0.00026	HCD (High Energy Collision Dissociation)	MS2	61.3333	168.5	62.005	25.9394	4793
	4504347																							High	Mascot (A5)	Unambiguous	[K].tYFPHFDLSHGSAQVk.[G]	N-Term(iTRAQ4plex); K16(iTRAQ4plex)	1	1	4504347	0	3	1	0	1	1	708.038	2122.1	2122.1	0.92	0.00065	HCD (High Energy Collision Dissociation)	MS2	43.527	163.6	15.718	35.123	7753
	4504347																							High	Mascot (A5)	Unambiguous	[R].vDPVNFk.[L]	N-Term(iTRAQ4plex); K7(iTRAQ4plex)	1	3	4504347; 4885397; 530407992	0	2	0.7544	0	1	1	553.826	1106.64	1106.64	-0.82	-0.00046	HCD (High Energy Collision Dissociation)	MS2	0	377.3	46.604	26.0993	4854
	4504347																							High	Mascot (A5)	Unambiguous	[R].vDPVNFk.[L]	N-Term(iTRAQ4plex); K7(iTRAQ4plex)	1	3	4504347; 4885397; 530407992	0	2	0.7736	0	1	1	553.826	1106.64	1106.64	-0.69	-0.00038	HCD (High Energy Collision Dissociation)	MS2	31.6015	363	87.5	26.9418	5743
	4504347																							High	Mascot (A5)	Unambiguous	[K].tYFPHFDLSHGSAQVk.[G]	N-Term(iTRAQ4plex); K16(iTRAQ4plex)	1	1	4504347	0	5	1	0	1	1	425.226	2122.1	2122.1	2.41	0.00102	HCD (High Energy Collision Dissociation)	MS2	55.8113	148.6	87.5	26.2301	5480
	4504347																							High	Mascot (A5)	Unambiguous	[K].tYFPHFDLSHGSAQVk.[G]	N-Term(iTRAQ4plex); K16(iTRAQ4plex)	1	1	4504347	0	4	1	0	1	1	531.281	2122.1	2122.1	2.18	0.00116	HCD (High Energy Collision Dissociation)	MS2	53.6133	145.9	32.981	35.3564	7824
	4504347																							High	Mascot (A5)	Unambiguous	[K].tYFPHFDLSHGSAQVk.[G]	N-Term(iTRAQ4plex); K16(iTRAQ4plex)	1	1	4504347	0	4	1	0	1	1	531.28	2122.1	2122.1	1.9	0.00101	HCD (High Energy Collision Dissociation)	MS2	13.4993	119.9	150	40.1935	9954
	4504347																							High	Mascot (A5)	Unambiguous	[K].tYFPHFDLSHGSAQVk.[G]	N-Term(iTRAQ4plex); K16(iTRAQ4plex)	1	1	4504347	0	3	1	0	1	1	708.038	2122.1	2122.1	1.08	0.00077	HCD (High Energy Collision Dissociation)	MS2	39.9592	133.9	22.69	35.9764	9120
	4504347																							High	Mascot (A5)	Unambiguous	[K].fLASVSTVLTSk.[Y]	N-Term(iTRAQ4plex); K12(iTRAQ4plex)	1	1	4504347	0	3	1	0	1	1	514.312	1540.92	1540.92	1.85	0.00095	HCD (High Energy Collision Dissociation)	MS2	21.4414	23.3	150	61.5362	17191
	4504347																							High	Mascot (A5)	Unambiguous	[K].vGAHAGEYGAEALER.[M]	N-Term(iTRAQ4plex)	1	1	4504347	0	3	1	0	1	1	558.616	1673.83	1673.84	-1.21	-0.00068	HCD (High Energy Collision Dissociation)	MS2	24.6838	15	34.759	20.6651	3203
	4504347																							High	Mascot (A5)	Unambiguous	[K].vGAHAGEYGAEALER.[M]	N-Term(iTRAQ4plex)	1	1	4504347	0	2	0.8889	0	1	1	837.421	1673.83	1673.84	-0.96	-0.0008	HCD (High Energy Collision Dissociation)	MS2	0	169.7	150	16.7788	2352
	4504347																							High	Mascot (A5)	Unambiguous	[K].vGAHAGEYGAEALER.[M]	N-Term(iTRAQ4plex)	1	1	4504347	0	3	1	0	1	1	558.617	1673.84	1673.84	-0.64	-0.00036	HCD (High Energy Collision Dissociation)	MS2	50.0859	59.4	139.558	21.4828	3740
	4504347																							High	Mascot (A5)	Unambiguous	[K].vGAHAGEYGAEALER.[M]	N-Term(iTRAQ4plex)	1	1	4504347	0	3	0.9333	0	1	1	558.617	1673.84	1673.84	-0.56	-0.00031	HCD (High Energy Collision Dissociation)	MS2	33.3817	21.2	69.574	17.8084	2613
	4504347																							High	Mascot (A5)	Unambiguous	[K].vGAHAGEYGAEALER.[M]	N-Term(iTRAQ4plex)	1	1	4504347	0	2	0.8108	0	1	1	837.421	1673.84	1673.84	-0.44	-0.00037	HCD (High Energy Collision Dissociation)	MS2	11.484	514.1	150	22.2093	3986
	4504347																							High	Mascot (A5)	Unambiguous	[K].vGAHAGEYGAEALER.[M]	N-Term(iTRAQ4plex)	1	1	4504347	0	3	0.9677	0	1	1	558.617	1673.84	1673.84	-0.34	-0.00019	HCD (High Energy Collision Dissociation)	MS2	32.0169	29.4	60.37	21.2179	3334
	4504347																							High	Mascot (A5)	Unambiguous	[K].vGAHAGEYGAEALER.[M]	N-Term(iTRAQ4plex)	1	1	4504347	0	3	1	0	1	1	558.617	1673.84	1673.84	0.02	1e-05	HCD (High Energy Collision Dissociation)	MS2	15.4156	31.9	150	19.8866	3225
	4504347																							High	Mascot (A5)	Unambiguous	[K].vGAHAGEYGAEALER.[M]	N-Term(iTRAQ4plex)	1	1	4504347	0	3	0.7	0	1	1	558.617	1673.84	1673.84	0.02	1e-05	HCD (High Energy Collision Dissociation)	MS2	0.293434	38.5	13.553	17.2611	2490
	4504347																							High	Mascot (A5)	Unambiguous	[K].vGAHAGEYGAEALER.[M]	N-Term(iTRAQ4plex)	1	1	4504347	0	3	0.5517	0	1	1	558.617	1673.84	1673.84	0.02	1e-05	HCD (High Energy Collision Dissociation)	MS2	1.75913	139.5	87.5	16.7564	2343
	4504347																							High	Mascot (A5)	Unambiguous	[K].vGAHAGEYGAEALER.[M]	N-Term(iTRAQ4plex)	1	1	4504347	0	3	0.5312	0	1	1	558.617	1673.84	1673.84	0.03	2e-05	HCD (High Energy Collision Dissociation)	MS2	2.19177	107	11.304	22.2009	3983
	4504347																							High	Mascot (A5)	Unambiguous	[K].vGAHAGEYGAEALER.[M]	N-Term(iTRAQ4plex)	1	1	4504347	0	3	0.8095	0	1	1	558.617	1673.84	1673.84	0.1	6e-05	HCD (High Energy Collision Dissociation)	MS2	39.4297	10.6	29.753	19.9497	3047
	4504347																							High	Mascot (A5)	Unambiguous	[K].vGAHAGEYGAEALER.[M]	N-Term(iTRAQ4plex)	1	1	4504347	0	3	1	0	1	1	558.617	1673.84	1673.84	0.13	7e-05	HCD (High Energy Collision Dissociation)	MS2	23.233	30.3	160.569	18.3217	2782
	4504347																							High	Mascot (A5)	Unambiguous	[K].vGAHAGEYGAEALER.[M]	N-Term(iTRAQ4plex)	1	1	4504347	0	3	0.9688	0	1	1	558.617	1673.84	1673.84	0.13	7e-05	HCD (High Energy Collision Dissociation)	MS2	6.15959	36.6	150	18.8338	2921
	4504347																							High	Mascot (A5)	Unambiguous	[K].vGAHAGEYGAEALER.[M]	N-Term(iTRAQ4plex)	1	1	4504347	0	3	1	0	1	1	558.617	1673.84	1673.84	0.35	0.00019	HCD (High Energy Collision Dissociation)	MS2	13.9113	39.1	122.881	20.9549	3565
	4504347																							High	Mascot (A5)	Unambiguous	[K].vGAHAGEYGAEALER.[M]	N-Term(iTRAQ4plex)	1	1	4504347	0	3	0.8438	0	1	1	558.617	1673.84	1673.84	0.46	0.00025	HCD (High Energy Collision Dissociation)	MS2	3.63479	40.8	132.889	19.3481	3069
	4504347																							High	Mascot (A5)	Unambiguous	[K].vGAHAGEYGAEALER.[M]	N-Term(iTRAQ4plex)	1	1	4504347	0	3	1	0	1	1	558.617	1673.84	1673.84	0.63	0.00035	HCD (High Energy Collision Dissociation)	MS2	8.01047	50.6	107.161	22.752	4163
	4504347																							High	Mascot (A5)	Unambiguous	[K].vGAHAGEYGAEALER.[M]	N-Term(iTRAQ4plex)	1	1	4504347	0	3	0.9091	0	1	1	558.617	1673.84	1673.84	0.78	0.00044	HCD (High Energy Collision Dissociation)	MS2	6.80724	36.5	86.103	17.7852	2641
	4504347																							High	Mascot (A5)	Unambiguous	[K].vGAHAGEYGAEALER.[M]	N-Term(iTRAQ4plex)	1	1	4504347	0	2	0.7179	0	1	1	837.423	1673.84	1673.84	0.98	0.00082	HCD (High Energy Collision Dissociation)	MS2	0	35.1	6.313	16.2117	2162
	4504347																							High	Mascot (A5)	Unambiguous	[K].vGAHAGEYGAEALER.[M]	N-Term(iTRAQ4plex)	1	1	4504347	0	3	1	0	1	1	558.618	1673.84	1673.84	1.09	0.00061	HCD (High Energy Collision Dissociation)	MS2	0	18.5	43.732	17.2656	2476
	4504347																							High	Mascot (A5)	Unambiguous	[K].vGAHAGEYGAEALER.[M]	N-Term(iTRAQ4plex)	1	1	4504347	0	3	1	0	1	1	558.618	1673.84	1673.84	1.22	0.00068	HCD (High Energy Collision Dissociation)	MS2	18.2369	46.7	150	20.4216	3394
	4504347																							High	Mascot (A5)	Unambiguous	[K].vGAHAGEYGAEALER.[M]	N-Term(iTRAQ4plex)	1	1	4504347	0	3	1	0	1	1	558.618	1673.84	1673.84	1.96	0.00109	HCD (High Energy Collision Dissociation)	MS2	62.2893	46.8	87.5	16.7538	2354
	4504347																							High	Mascot (A5)	Unambiguous	[K].vGAHAGEYGAEALER.[M]	N-Term(iTRAQ4plex)	1	1	4504347	0	3	1	0	1	1	558.618	1673.84	1673.84	2.22	0.00124	HCD (High Energy Collision Dissociation)	MS2	33.435	54.8	150	23.397	4378
	4504347																							High	Mascot (A5)	Unambiguous	[R].vDPVNFk.[L]	N-Term(iTRAQ4plex); K7(iTRAQ4plex)	1	3	4504347; 4885397; 530407992	0	2	0.6667	0	1	1	553.827	1106.65	1106.64	1.08	0.0006	HCD (High Energy Collision Dissociation)	MS2	13.4779	218.2	78.189	27.4739	5945
	4504347																							High	Mascot (A5)	Selected	[R].vDPVNFk.[L]	N-Term(iTRAQ4plex); K7(iTRAQ4plex)	1	3	4504347; 4885397; 530407992	0	2	0.7547	0	1	1	553.826	1106.65	1106.64	0.46	0.00025	HCD (High Energy Collision Dissociation)	MS2	5.37908	992.4	11.813	29.9172	6503
	4504347																							High	Mascot (A5)	Selected	[K].tyFPHFDLSHGSAQVk.[G]	N-Term(iTRAQ4plex); Y2(iTRAQ4plex); K16(iTRAQ4plex)	1	1	4504347	0	5	0.8571	0	1	1	454.046	2266.2	2266.2	0.95	0.00043	HCD (High Energy Collision Dissociation)	MS2	14.5398	176.8	68.123	27.1073	5808
	4504347																							High	Mascot (A5)	Unambiguous	[K].tYFPHFDLSHGSAQVk.[G]	N-Term(iTRAQ4plex); K16(iTRAQ4plex)	1	1	4504347	0	5	1	0	1	1	425.226	2122.1	2122.1	2.11	0.0009	HCD (High Energy Collision Dissociation)	MS2	11.0165	206.2	87.5	29.5492	6383
	4504347																							High	Mascot (A5)	Selected	[R].mFLSFPTTk.[T]	N-Term(iTRAQ4plex); M1(Oxidation); K9(iTRAQ4plex)	1	1	4504347	0	3	0.6923	0	1	1	459.256	1375.75	1375.75	0.5	0.00023	HCD (High Energy Collision Dissociation)	MS2	34.4608	65.3	150	54.5416	14846
	4504347																							High	Mascot (A5)	Selected	[R].mFLSFPTTk.[T]	N-Term(iTRAQ4plex); M1(Oxidation); K9(iTRAQ4plex)	1	1	4504347	0	3	0.65	0	1	1	459.257	1375.76	1375.75	2.06	0.00094	HCD (High Energy Collision Dissociation)	MS2	39.8773	94	87.5	45.9567	12765
	4504347																							High	Mascot (A5)	Unambiguous	[R].mFLSFPTTk.[T]	N-Term(iTRAQ4plex); M1(Oxidation); K9(iTRAQ4plex)	1	1	4504347	0	3	0.6897	0	1	1	459.256	1375.75	1375.75	-0.34	-0.00015	HCD (High Energy Collision Dissociation)	MS2	53.205	108	53.532	44.047	12084
	4504347																							High	Mascot (A5)	Selected	[R].mFLSFPTTk.[T]	N-Term(iTRAQ4plex); K9(iTRAQ4plex)	1	1	4504347	0	3	0.7692	0	1	1	453.924	1359.76	1359.76	0.23	0.00011	HCD (High Energy Collision Dissociation)	MS2	0	311.8	25.039	53.3005	13778
	4504347																							High	Mascot (A5)	Unambiguous	[R].mFLSFPTTk.[T]	N-Term(iTRAQ4plex); M1(Oxidation); K9(iTRAQ4plex)	1	1	4504347	0	2	1	0	1	1	688.38	1375.75	1375.75	-0.15	-0.0001	HCD (High Energy Collision Dissociation)	MS2	44.7513	85.5	19.121	44.7609	10894
	4504347																							High	Mascot (A5)	Selected	[R].mFLSFPTTk.[T]	N-Term(iTRAQ4plex); M1(Oxidation); K9(iTRAQ4plex)	1	1	4504347	0	3	0.7059	0	1	1	459.256	1375.75	1375.75	-0.43	-0.0002	HCD (High Energy Collision Dissociation)	MS2	45.6225	195.4	150	48.9694	12939
	4504347																							High	Mascot (A5)	Selected	[R].mFLSFPTTk.[T]	N-Term(iTRAQ4plex); K9(iTRAQ4plex)	1	1	4504347	0	3	0.68	0	1	1	453.924	1359.76	1359.76	-0.46	-0.00021	HCD (High Energy Collision Dissociation)	MS2	0	327.1	50.341	53.86	15796
	4504347																							High	Mascot (A5)	Selected	[R].mFLSFPTTk.[T]	N-Term(iTRAQ4plex); M1(Oxidation); K9(iTRAQ4plex)	1	1	4504347	0	3	0.7143	0	1	1	459.255	1375.75	1375.75	-2.64	-0.00121	HCD (High Energy Collision Dissociation)	MS2	29.6288	58.4	56.931	45.3924	11077
	4504347																							High	Mascot (A5)	Unambiguous	[K].vGAHAGEYGAEALER.[M]	N-Term(iTRAQ4plex)	1	1	4504347	0	3	0.7097	0	1	1	558.618	1673.84	1673.84	1.41	0.00079	HCD (High Energy Collision Dissociation)	MS2	0	56.1	0.832	16.2072	2161
	4504347																							High	Mascot (A5)	Selected	[R].mFLSFPTTk.[T]	N-Term(iTRAQ4plex); K9(iTRAQ4plex)	1	1	4504347	0	3	1	0	1	1	453.924	1359.76	1359.76	-1.79	-0.00081	HCD (High Energy Collision Dissociation)	MS2	24.2538	93	76.52	32.0524	6685
	4504347																							High	Mascot (A5)	Selected	[K].vGAHAGEYGAEALER.[M]	N-Term(iTRAQ4plex)	1	1	4504347	0	3	1	0	1	1	558.617	1673.84	1673.84	-0.64	-0.00036	HCD (High Energy Collision Dissociation)	MS2	73.3844	75.4	141.516	22.0819	3946
	4504347																							High	Mascot (A5)	Selected	[R].mFLSFPTTk.[T]	N-Term(iTRAQ4plex); K9(iTRAQ4plex)	1	1	4504347	0	3	0.8	0	1	1	453.924	1359.76	1359.76	0.3	0.00013	HCD (High Energy Collision Dissociation)	MS2	0	1710.6	73.975	56.7755	15596
	4504347																							High	Mascot (A5)	Selected	[R].mFLSFPTTk.[T]	N-Term(iTRAQ4plex); K9(iTRAQ4plex)	1	1	4504347	0	3	1	0	1	1	453.925	1359.76	1359.76	1.08	0.00049	HCD (High Energy Collision Dissociation)	MS2	46.1117	354.3	87.5	38.3572	9955
	4504347																							High	Mascot (A5)	Unambiguous	[R].mFLSFPTTk.[T]	N-Term(iTRAQ4plex); M1(Oxidation); K9(iTRAQ4plex)	1	1	4504347	0	3	0.6818	0	1	1	459.256	1375.75	1375.75	0.58	0.00027	HCD (High Energy Collision Dissociation)	MS2	42.1622	133	150	50.3344	13401
	4504347																							High	Mascot (A5)	Selected	[R].mFLSFPTTk.[T]	N-Term(iTRAQ4plex); K9(iTRAQ4plex)	1	1	4504347	0	3	1	0	1	1	453.924	1359.76	1359.76	-0.31	-0.00014	HCD (High Energy Collision Dissociation)	MS2	55.7473	402.8	60.056	37.6105	8533
	4504347																							High	Sequest HT (A2)	Unambiguous	[R].mFLSFPTTk.[T]	N-Term(iTRAQ4plex); K9(iTRAQ4plex)	1	1	4504347	0	2	0.5	0	1	1	680.384	1359.76	1359.76	1.86	0.00126	HCD (High Energy Collision Dissociation)	MS2	23.9019	174	25.542	53.2106	13743
	4504347																							High	Sequest HT (A2)	Unambiguous	[R].mFLSFPTTk.[T]	N-Term(iTRAQ4plex); M1(Oxidation); K9(iTRAQ4plex)	1	1	4504347	0	2	0.4683	0	1	1	688.381	1375.75	1375.75	0.56	0.00038	HCD (High Energy Collision Dissociation)	MS2	0	70.9	30.14	53.2666	13764
	4504347																							High	Sequest HT (A2)	Unambiguous	[R].mFLSFPTTk.[T]	N-Term(iTRAQ4plex); M1(Oxidation); K9(iTRAQ4plex)	1	1	4504347	0	2	0.4824	0	1	1	688.382	1375.76	1375.75	2.95	0.00203	HCD (High Energy Collision Dissociation)	MS2	39.5886	92.2	51.065	50.1605	12741
	4504347																							High	Sequest HT (A2)	Unambiguous	[R].mFLSFPTTk.[T]	N-Term(iTRAQ4plex); M1(Oxidation); K9(iTRAQ4plex)	1	1	4504347	0	2	0.4581	0	1	1	688.379	1375.75	1375.75	-1.26	-0.00087	HCD (High Energy Collision Dissociation)	MS2	0	83.1	150	55.7269	15243
	4504347																							High	Sequest HT (A2)	Unambiguous	[R].mFLSFPTTk.[T]	N-Term(iTRAQ4plex); K9(iTRAQ4plex)	1	1	4504347	0	2	0.5613	0	1	1	680.381	1359.75	1359.76	-2.88	-0.00196	HCD (High Energy Collision Dissociation)	MS2	100	503.8	130.42	56.7261	15579
	4504347																							High	Sequest HT (A2)	Unambiguous	[R].mFLSFPTTk.[T]	N-Term(iTRAQ4plex); M1(Oxidation); K9(iTRAQ4plex)	1	1	4504347	0	2	0.4773	0	1	1	688.38	1375.75	1375.75	-0.84	-0.00058	HCD (High Energy Collision Dissociation)	MS2	17.2119	320.7	150	56.7851	15599
	4504347																							High	Sequest HT (A2)	Unambiguous	[K].vGAHAGEYGAEALER.[M]	N-Term(iTRAQ4plex)	1	1	4504347	0	3	0.4855	0	1	1	558.617	1673.84	1673.84	0.02	1e-05	HCD (High Energy Collision Dissociation)	MS2	1.75913	139.5	87.5	16.7564	2343
	4504347																							High	Sequest HT (A2)	Unambiguous	[K].vGAHAGEYGAEALER.[M]	N-Term(iTRAQ4plex)	1	1	4504347	0	2	0.6027	0	1	1	837.421	1673.83	1673.84	-0.96	-0.0008	HCD (High Energy Collision Dissociation)	MS2	0	169.7	150	16.7788	2352
	4504347																							High	Sequest HT (A2)	Unambiguous	[K].vGAHAGEYGAEALER.[M]	N-Term(iTRAQ4plex)	1	1	4504347	0	3	0.4733	0	1	1	558.617	1673.84	1673.84	0.02	1e-05	HCD (High Energy Collision Dissociation)	MS2	0.293434	38.5	13.553	17.2611	2490
	4504347																							High	Sequest HT (A2)	Unambiguous	[K].vGAHAGEYGAEALER.[M]	N-Term(iTRAQ4plex)	1	1	4504347	0	3	0.5024	0	1	1	558.617	1673.84	1673.84	0.78	0.00044	HCD (High Energy Collision Dissociation)	MS2	6.80724	36.5	86.103	17.7852	2641
	4504347																							High	Sequest HT (A2)	Unambiguous	[K].vGAHAGEYGAEALER.[M]	N-Term(iTRAQ4plex)	1	1	4504347	0	3	0.4205	0	1	1	558.617	1673.84	1673.84	0.13	7e-05	HCD (High Energy Collision Dissociation)	MS2	23.233	30.3	160.569	18.3217	2782
	4504347																							High	Sequest HT (A2)	Unambiguous	[K].vGAHAGEYGAEALER.[M]	N-Term(iTRAQ4plex)	1	1	4504347	0	3	0.3585	0	1	1	558.617	1673.84	1673.84	0.13	7e-05	HCD (High Energy Collision Dissociation)	MS2	6.15959	36.6	150	18.8338	2921
	4504347																							High	Sequest HT (A2)	Unambiguous	[K].vGAHAGEYGAEALER.[M]	N-Term(iTRAQ4plex)	1	1	4504347	0	3	0.4	0	1	1	558.617	1673.84	1673.84	0.46	0.00025	HCD (High Energy Collision Dissociation)	MS2	3.63479	40.8	132.889	19.3481	3069
	4504347																							High	Sequest HT (A2)	Unambiguous	[K].vGAHAGEYGAEALER.[M]	N-Term(iTRAQ4plex)	1	1	4504347	0	3	0.4286	0	1	1	558.617	1673.84	1673.84	0.02	1e-05	HCD (High Energy Collision Dissociation)	MS2	15.4156	31.9	150	19.8866	3225
	4504347																							High	Sequest HT (A2)	Unambiguous	[K].vGAHAGEYGAEALER.[M]	N-Term(iTRAQ4plex)	1	1	4504347	0	3	0.4191	0	1	1	558.618	1673.84	1673.84	1.22	0.00068	HCD (High Energy Collision Dissociation)	MS2	18.2369	46.7	150	20.4216	3394
	4504347																							High	Sequest HT (A2)	Unambiguous	[K].vGAHAGEYGAEALER.[M]	N-Term(iTRAQ4plex)	1	1	4504347	0	3	0.4142	0	1	1	558.617	1673.84	1673.84	0.35	0.00019	HCD (High Energy Collision Dissociation)	MS2	13.9113	39.1	122.881	20.9549	3565
	4504347																							High	Sequest HT (A2)	Unambiguous	[K].vGAHAGEYGAEALER.[M]	N-Term(iTRAQ4plex)	1	1	4504347	0	3	0.3153	0	1	1	558.617	1673.84	1673.84	-0.64	-0.00036	HCD (High Energy Collision Dissociation)	MS2	50.0859	59.4	139.558	21.4828	3740
	4504347																							High	Sequest HT (A2)	Unambiguous	[K].tYFPHFDLSHGSAQVk.[G]	N-Term(iTRAQ4plex); K16(iTRAQ4plex)	1	1	4504347	0	5	0.2441	0	1	1	425.226	2122.1	2122.1	2.11	0.0009	HCD (High Energy Collision Dissociation)	MS2	11.0165	206.2	87.5	29.5492	6383
	4504347																							High	Sequest HT (A2)	Unambiguous	[K].tYFPHFDLSHGSAQVk.[G]	N-Term(iTRAQ4plex); K16(iTRAQ4plex)	1	1	4504347	0	5	0.3018	0	1	1	425.225	2122.1	2122.1	0.67	0.00029	HCD (High Energy Collision Dissociation)	MS2	4.69804	142.6	135.228	30.1063	6569
	4504347																							High	Sequest HT (A2)	Unambiguous	[K].vGAHAGEYGAEALER.[M]	N-Term(iTRAQ4plex)	1	1	4504347	0	3	0.4722	0	1	1	558.617	1673.84	1673.84	0.03	2e-05	HCD (High Energy Collision Dissociation)	MS2	2.19177	107	11.304	22.2009	3983
	4504347																							High	Sequest HT (A2)	Unambiguous	[K].vGAHAGEYGAEALER.[M]	N-Term(iTRAQ4plex)	1	1	4504347	0	2	0.5893	0	1	1	837.421	1673.84	1673.84	-0.44	-0.00037	HCD (High Energy Collision Dissociation)	MS2	11.484	514.1	150	22.2093	3986
	4504347																							High	Sequest HT (A2)	Unambiguous	[K].vGAHAGEYGAEALER.[M]	N-Term(iTRAQ4plex)	1	1	4504347	0	3	0.3561	0	1	1	558.617	1673.84	1673.84	0.63	0.00035	HCD (High Energy Collision Dissociation)	MS2	8.01047	50.6	107.161	22.752	4163
	4504347																							High	Sequest HT (A2)	Unambiguous	[K].vGAHAGEYGAEALER.[M]	N-Term(iTRAQ4plex)	1	1	4504347	0	3	0.3851	0	1	1	558.618	1673.84	1673.84	2.22	0.00124	HCD (High Energy Collision Dissociation)	MS2	33.435	54.8	150	23.397	4378
	4504347																							High	Sequest HT (A2)	Unambiguous	[R].mFLSFPTTk.[T]	N-Term(iTRAQ4plex); M1(Oxidation); K9(iTRAQ4plex)	1	1	4504347	0	2	0.4608	0	1	1	688.38	1375.75	1375.75	-0.39	-0.00027	HCD (High Energy Collision Dissociation)	MS2	6.72488	244	150	49.1759	13008
	4504347																							High	Sequest HT (A2)	Unambiguous	[R].mFLSFPTTk.[T]	N-Term(iTRAQ4plex); M1(Oxidation); K9(iTRAQ4plex)	1	1	4504347	0	3	0.5255	0	1	1	459.257	1375.76	1375.75	1.24	0.00057	HCD (High Energy Collision Dissociation)	MS2	8.84611	219.6	150	49.6369	13166
	4504347																							High	Sequest HT (A2)	Unambiguous	[R].mFLSFPTTk.[T]	N-Term(iTRAQ4plex); M1(Oxidation); K9(iTRAQ4plex)	1	1	4504347	0	2	0.4498	0	1	1	688.381	1375.76	1375.75	1.57	0.00108	HCD (High Energy Collision Dissociation)	MS2	10.8187	218.3	150	49.7516	13205
	4504347																							High	Sequest HT (A2)	Unambiguous	[R].mFLSFPTTk.[T]	N-Term(iTRAQ4plex); M1(Oxidation); K9(iTRAQ4plex)	1	1	4504347	0	2	0.538	0	1	1	688.38	1375.75	1375.75	-0.08	-5e-05	HCD (High Energy Collision Dissociation)	MS2	22.154	849.3	150	47.0255	12286
	4504347																							High	Sequest HT (A2)	Unambiguous	[R].mFLSFPTTk.[T]	N-Term(iTRAQ4plex); M1(Oxidation); K9(iTRAQ4plex)	1	1	4504347	0	2	0.4257	0	1	1	688.38	1375.75	1375.75	-1.15	-0.00079	HCD (High Energy Collision Dissociation)	MS2	17.2282	86.2	150	53.5762	14512
	4504347																							High	Sequest HT (A2)	Unambiguous	[R].mFLSFPTTk.[T]	N-Term(iTRAQ4plex); M1(Oxidation); K9(iTRAQ4plex)	1	1	4504347	0	2	0.4621	0	1	1	688.381	1375.75	1375.75	0.47	0.00032	HCD (High Energy Collision Dissociation)	MS2	0	77.3	150	54.4346	14810
	4504347																							High	Sequest HT (A2)	Unambiguous	[R].mFLSFPTTk.[T]	N-Term(iTRAQ4plex); M1(Oxidation); K9(iTRAQ4plex)	1	1	4504347	0	2	0.4514	0	1	1	688.379	1375.75	1375.75	-1.98	-0.00136	HCD (High Energy Collision Dissociation)	MS2	18.8726	113.2	127.979	50.6284	13500
	4504347																							High	Sequest HT (A2)	Unambiguous	[K].tYFPHFDLSHGSAQVk.[G]	N-Term(iTRAQ4plex); K16(iTRAQ4plex)	1	1	4504347	0	4	0.6572	0	1	1	531.279	2122.1	2122.1	-0.23	-0.00012	HCD (High Energy Collision Dissociation)	MS2	20.6315	176.5	150	39.027	9563
	4504347																							High	Sequest HT (A2)	Unambiguous	[K].tYFPHFDLSHGSAQVk.[G]	N-Term(iTRAQ4plex); K16(iTRAQ4plex)	1	1	4504347	0	5	0.5257	0	1	1	425.224	2122.09	2122.1	-1.73	-0.00073	HCD (High Energy Collision Dissociation)	MS2	0	279.2	150	39.1959	9619
	4504347																							High	Sequest HT (A2)	Unambiguous	[K].tYFPHFDLSHGSAQVk.[G]	N-Term(iTRAQ4plex); K16(iTRAQ4plex)	1	1	4504347	0	3	0.6405	0	1	1	708.037	2122.1	2122.1	-0.27	-0.00019	HCD (High Energy Collision Dissociation)	MS2	31.4173	144.2	107.892	39.3999	9690
	4504347																							High	Sequest HT (A2)	Unambiguous	[K].tYFPHFDLSHGSAQVk.[G]	N-Term(iTRAQ4plex); K16(iTRAQ4plex)	1	1	4504347	0	4	0.676	0	1	1	531.279	2122.09	2122.1	-0.72	-0.00038	HCD (High Energy Collision Dissociation)	MS2	0	108.3	25.603	39.5414	9738
	4504347																							High	Sequest HT (A2)	Unambiguous	[K].tYFPHFDLSHGSAQVk.[G]	N-Term(iTRAQ4plex); K16(iTRAQ4plex)	1	1	4504347	0	4	0.671	0	1	1	531.28	2122.1	2122.1	1.9	0.00101	HCD (High Energy Collision Dissociation)	MS2	13.4993	119.9	150	40.1935	9954
	4504347																							High	Sequest HT (A2)	Unambiguous	[K].tYFPHFDLSHGSAQVk.[G]	N-Term(iTRAQ4plex); K16(iTRAQ4plex)	1	1	4504347	0	4	0.6466	0	1	1	531.279	2122.09	2122.1	-1.12	-0.00059	HCD (High Energy Collision Dissociation)	MS2	10.3508	150.1	105.317	38.524	9392
	4504347																							High	Sequest HT (A2)	Unambiguous	[K].vGAHAGEYGAEALER.[M]	N-Term(iTRAQ4plex)	1	1	4504347	0	3	0.2829	0	1	1	558.616	1673.83	1673.84	-1.21	-0.00068	HCD (High Energy Collision Dissociation)	MS2	24.6838	15	34.759	20.6651	3203
	4504347																							High	Sequest HT (A2)	Unambiguous	[K].vGAHAGEYGAEALER.[M]	N-Term(iTRAQ4plex)	1	1	4504347	0	3	0.3864	0	1	1	558.617	1673.84	1673.84	-0.34	-0.00019	HCD (High Energy Collision Dissociation)	MS2	32.0169	29.4	60.37	21.2179	3334
	4504347																							High	Sequest HT (A2)	Unambiguous	[K].vGAHAGEYGAEALER.[M]	N-Term(iTRAQ4plex)	1	1	4504347	0	3	0.4681	0	1	1	558.618	1673.84	1673.84	1.41	0.00079	HCD (High Energy Collision Dissociation)	MS2	0	56.1	0.832	16.2072	2161
	4504347																							High	Sequest HT (A2)	Unambiguous	[K].vGAHAGEYGAEALER.[M]	N-Term(iTRAQ4plex)	1	1	4504347	0	2	0.5265	0	1	1	837.423	1673.84	1673.84	0.98	0.00082	HCD (High Energy Collision Dissociation)	MS2	0	35.1	6.313	16.2117	2162
	4504347																							High	Sequest HT (A2)	Unambiguous	[K].vGAHAGEYGAEALER.[M]	N-Term(iTRAQ4plex)	1	1	4504347	0	3	0.4474	0	1	1	558.618	1673.84	1673.84	1.96	0.00109	HCD (High Energy Collision Dissociation)	MS2	62.2893	46.8	87.5	16.7538	2354
	4504347																							High	Sequest HT (A2)	Unambiguous	[K].vGAHAGEYGAEALER.[M]	N-Term(iTRAQ4plex)	1	1	4504347	0	3	0.372	0	1	1	558.618	1673.84	1673.84	1.09	0.00061	HCD (High Energy Collision Dissociation)	MS2	0	18.5	43.732	17.2656	2476
	4504347																							High	Sequest HT (A2)	Unambiguous	[K].vGAHAGEYGAEALER.[M]	N-Term(iTRAQ4plex)	1	1	4504347	0	3	0.3392	0	1	1	558.617	1673.84	1673.84	-0.56	-0.00031	HCD (High Energy Collision Dissociation)	MS2	33.3817	21.2	69.574	17.8084	2613
	4504347																							High	Sequest HT (A2)	Unambiguous	[K].vGAHAGEYGAEALER.[M]	N-Term(iTRAQ4plex)	1	1	4504347	0	3	0.2824	0	1	1	558.617	1673.84	1673.84	0.1	6e-05	HCD (High Energy Collision Dissociation)	MS2	39.4297	10.6	29.753	19.9497	3047
	4504347																							High	Sequest HT (A2)	Unambiguous	[R].mFLSFPTTk.[T]	N-Term(iTRAQ4plex); M1(Oxidation); K9(iTRAQ4plex)	1	1	4504347	0	2	0.4452	0	1	1	688.381	1375.75	1375.75	0.56	0.00038	HCD (High Energy Collision Dissociation)	MS2	100	96.2	60.922	46.146	11378
	4504347																							High	Sequest HT (A2)	Unambiguous	[R].mFLSFPTTk.[T]	N-Term(iTRAQ4plex); M1(Oxidation); K9(iTRAQ4plex)	1	1	4504347	0	2	0.3904	0	1	1	688.381	1375.75	1375.75	0.29	0.0002	HCD (High Energy Collision Dissociation)	MS2	0	69.1	53.462	47.3698	11778
	4504347																							High	Sequest HT (A2)	Unambiguous	[R].mFLSFPTTk.[T]	N-Term(iTRAQ4plex); M1(Oxidation); K9(iTRAQ4plex)	1	1	4504347	0	2	0.4492	0	1	1	688.381	1375.75	1375.75	0.91	0.00063	HCD (High Energy Collision Dissociation)	MS2	0	193	53.231	45.6413	11180
	4504347																							High	Sequest HT (A2)	Unambiguous	[R].mFLSFPTTk.[T]	N-Term(iTRAQ4plex); M1(Oxidation); K9(iTRAQ4plex)	1	1	4504347	0	2	0.4521	0	1	1	688.38	1375.75	1375.75	-0.59	-0.00041	HCD (High Energy Collision Dissociation)	MS2	36.227	126.9	26.56	43.3788	10465
	4504347																							High	Sequest HT (A2)	Unambiguous	[R].mFLSFPTTk.[T]	N-Term(iTRAQ4plex); M1(Oxidation); K9(iTRAQ4plex)	1	1	4504347	0	2	0.4564	0	1	1	688.38	1375.75	1375.75	-0.59	-0.00041	HCD (High Energy Collision Dissociation)	MS2	30.1496	62.4	30.082	44.5988	10836
	4504347																							High	Sequest HT (A2)	Unambiguous	[R].mFLSFPTTk.[T]	N-Term(iTRAQ4plex); M1(Oxidation); K9(iTRAQ4plex)	1	1	4504347	0	2	0.4567	0	1	1	688.381	1375.75	1375.75	0.91	0.00063	HCD (High Energy Collision Dissociation)	MS2	0	168.7	59.052	45.1358	10998
	4504347																							High	Sequest HT (A2)	Unambiguous	[K].tYFPHFDLSHGSAQVk.[G]	N-Term(iTRAQ4plex); K16(iTRAQ4plex)	1	1	4504347	0	4	0.6377	0	1	1	531.279	2122.09	2122.1	-0.46	-0.00025	HCD (High Energy Collision Dissociation)	MS2	0	17.5	25.268	34.8319	7650
	4504347																							High	Sequest HT (A2)	Unambiguous	[K].tYFPHFDLSHGSAQVk.[G]	N-Term(iTRAQ4plex); K16(iTRAQ4plex)	1	1	4504347	0	3	0.6068	0	1	1	708.038	2122.1	2122.1	0.92	0.00065	HCD (High Energy Collision Dissociation)	MS2	43.527	163.6	15.718	35.123	7753
	4504347																							High	Sequest HT (A2)	Unambiguous	[K].tYFPHFDLSHGSAQVk.[G]	N-Term(iTRAQ4plex); K16(iTRAQ4plex)	1	1	4504347	0	4	0.6705	0	1	1	531.281	2122.1	2122.1	2.18	0.00116	HCD (High Energy Collision Dissociation)	MS2	53.6133	145.9	32.981	35.3564	7824
	4504347																							High	Sequest HT (A2)	Unambiguous	[K].tYFPHFDLSHGSAQVk.[G]	N-Term(iTRAQ4plex); K16(iTRAQ4plex)	1	1	4504347	0	4	0.5791	0	1	1	531.279	2122.1	2122.1	-0.23	-0.00012	HCD (High Energy Collision Dissociation)	MS2	15.4005	46.7	31.719	34.3071	7464
	4504347																							High	Sequest HT (A2)	Unambiguous	[K].tYFPHFDLSHGSAQVk.[G]	N-Term(iTRAQ4plex); K16(iTRAQ4plex)	1	1	4504347	0	4	0.6528	0	1	1	531.28	2122.1	2122.1	0.13	7e-05	HCD (High Energy Collision Dissociation)	MS2	11.1748	113.2	87.5	35.7607	9034
	4504347																							High	Sequest HT (A2)	Unambiguous	[K].tYFPHFDLSHGSAQVk.[G]	N-Term(iTRAQ4plex); K16(iTRAQ4plex)	1	1	4504347	0	3	0.5948	0	1	1	708.038	2122.1	2122.1	1.08	0.00077	HCD (High Energy Collision Dissociation)	MS2	39.9592	133.9	22.69	35.9764	9120
	4504347																							High	Sequest HT (A2)	Unambiguous	[K].tYFPHFDLSHGSAQVk.[G]	N-Term(iTRAQ4plex); K16(iTRAQ4plex)	1	1	4504347	0	4	0.5647	0	1	1	531.279	2122.09	2122.1	-0.91	-0.00048	HCD (High Energy Collision Dissociation)	MS2	9.85753	85.8	36.849	36.2688	9221
	4504347																							High	Sequest HT (A2)	Unambiguous	[K].tYFPHFDLSHGSAQVk.[G]	N-Term(iTRAQ4plex); K16(iTRAQ4plex)	1	1	4504347	0	4	0.647	0	1	1	531.279	2122.1	2122.1	-0.45	-0.00024	HCD (High Energy Collision Dissociation)	MS2	23.6057	48.9	44.819	35.1504	8785
	4504347																							High	Sequest HT (A2)	Unambiguous	[R].vDPVNFk.[L]	N-Term(iTRAQ4plex); K7(iTRAQ4plex)	1	3	4504347; 4885397; 530407992	0	2	0.3089	0	1	1	553.827	1106.65	1106.64	1.08	0.0006	HCD (High Energy Collision Dissociation)	MS2	13.4779	218.2	78.189	27.4739	5945
	4504347																							High	Sequest HT (A2)	Unambiguous	[K].tYFPHFDLSHGSAQVk.[G]	N-Term(iTRAQ4plex); K16(iTRAQ4plex)	1	1	4504347	0	5	0.2656	0	1	1	425.226	2122.1	2122.1	2.41	0.00102	HCD (High Energy Collision Dissociation)	MS2	55.8113	148.6	87.5	26.2301	5480
	4504347																							High	Sequest HT (A2)	Unambiguous	[R].mFLSFPTTk.[T]	N-Term(iTRAQ4plex); K9(iTRAQ4plex)	1	1	4504347	0	2	0.5032	0	1	1	680.383	1359.76	1359.76	0.22	0.00015	HCD (High Energy Collision Dissociation)	MS2	34.4312	295.3	36.235	53.8272	15782
	4504347																							High	Sequest HT (A2)	Unambiguous	[R].mFLSFPTTk.[T]	N-Term(iTRAQ4plex); M1(Oxidation); K9(iTRAQ4plex)	1	1	4504347	0	2	0.4603	0	1	1	688.38	1375.75	1375.75	-0.17	-0.00012	HCD (High Energy Collision Dissociation)	MS2	12.3465	175.9	87.5	53.8826	15805
	4504347																							High	Sequest HT (A2)	Unambiguous	[R].mFLSFPTTk.[T]	N-Term(iTRAQ4plex); M1(Oxidation); K9(iTRAQ4plex)	1	1	4504347	0	2	0.4453	0	1	1	688.381	1375.75	1375.75	0.89	0.00061	HCD (High Energy Collision Dissociation)	MS2	0	59.4	87.5	52.946	15437
	4504347																							High	Sequest HT (A2)	Unambiguous	[R].mFLSFPTTk.[T]	N-Term(iTRAQ4plex); M1(Oxidation); K9(iTRAQ4plex)	1	1	4504347	0	2	0.4073	0	1	1	688.38	1375.75	1375.75	0.18	0.00013	HCD (High Energy Collision Dissociation)	MS2	20.8151	225.9	87.5	45.6442	12652
	4504347																							High	Sequest HT (A2)	Unambiguous	[R].mFLSFPTTk.[T]	N-Term(iTRAQ4plex); M1(Oxidation); K9(iTRAQ4plex)	1	1	4504347	0	2	0.415	0	1	1	688.381	1375.75	1375.75	0.98	0.00068	HCD (High Energy Collision Dissociation)	MS2	0	156.3	62.923	46.1663	12854
	4504347																							High	Sequest HT (A2)	Unambiguous	[R].mFLSFPTTk.[T]	N-Term(iTRAQ4plex); M1(Oxidation); K9(iTRAQ4plex)	1	1	4504347	0	2	0.436	0	1	1	688.381	1375.75	1375.75	1.07	0.00074	HCD (High Energy Collision Dissociation)	MS2	10.6603	170.5	87.5	46.6863	13072
	4504347																							High	Sequest HT (A2)	Unambiguous	[R].mFLSFPTTk.[T]	N-Term(iTRAQ4plex); M1(Oxidation); K9(iTRAQ4plex)	1	1	4504347	0	2	0.5298	0	1	1	688.379	1375.75	1375.75	-2.12	-0.00146	HCD (High Energy Collision Dissociation)	MS2	0	102.8	84.68	47.772	13472
	4504347																							High	Sequest HT (A2)	Unambiguous	[R].mFLSFPTTk.[T]	N-Term(iTRAQ4plex); M1(Oxidation); K9(iTRAQ4plex)	1	1	4504347	0	2	0.5415	0	1	1	688.38	1375.75	1375.75	-0.7	-0.00048	HCD (High Energy Collision Dissociation)	MS2	15.4843	145	75.587	44.0204	12073
	4504347																							High	Sequest HT (A2)	Unambiguous	[R].vDPVNFk.[L]	N-Term(iTRAQ4plex); K7(iTRAQ4plex)	1	3	4504347; 4885397; 530407992	0	2	0.336	0	1	1	553.826	1106.64	1106.64	-0.69	-0.00038	HCD (High Energy Collision Dissociation)	MS2	31.6015	363	87.5	26.9418	5743
	4504347																							High	Sequest HT (A2)	Unambiguous	[K].fLASVSTVLTSk.[Y]	N-Term(iTRAQ4plex); K12(iTRAQ4plex)	1	1	4504347	0	3	0.5185	0	1	1	514.312	1540.92	1540.92	1.85	0.00095	HCD (High Energy Collision Dissociation)	MS2	21.4414	23.3	150	61.5362	17191
	4504347																							High	Sequest HT (A2)	Unambiguous	[R].mFLSFPTTk.[T]	N-Term(iTRAQ4plex); M1(Oxidation); K9(iTRAQ4plex)	1	1	4504347	0	2	0.4106	0	1	1	688.38	1375.75	1375.75	-0.15	-0.0001	HCD (High Energy Collision Dissociation)	MS2	44.7513	85.5	19.121	44.7609	10894
	4504347																							High	Sequest HT (A2)	Unambiguous	[K].tYFPHFDLSHGSAQVk.[G]	N-Term(iTRAQ4plex); K16(iTRAQ4plex)	1	1	4504347	0	5	0.2667	0	1	1	425.225	2122.1	2122.1	-0.11	-5e-05	HCD (High Energy Collision Dissociation)	MS2	8.26432	81.2	20.455	25.6852	5274
	4504347																							High	Sequest HT (A2)	Unambiguous	[K].vGAHAGEYGAEALER.[M]	N-Term(iTRAQ4plex)	1	1	4504347	0	2	0.3333	0	1	1	837.422	1673.84	1673.84	-0.3	-0.00025	HCD (High Energy Collision Dissociation)	MS2	100	12.8	164.631	17.8173	2650
	4504347																							High	Sequest HT (A2)	Unambiguous	[R].vDPVNFk.[L]	N-Term(iTRAQ4plex); K7(iTRAQ4plex)	1	3	4504347; 4885397; 530407992	0	2	0.4167	0	1	1	553.826	1106.64	1106.64	-0.82	-0.00046	HCD (High Energy Collision Dissociation)	MS2	0	377.3	46.604	26.0993	4854
	4504347																							High	Sequest HT (A2)	Selected	[R].mFLSFPTTk.[T]	N-Term(iTRAQ4plex); M1(Oxidation); K9(iTRAQ4plex)	1	1	4504347	0	2	0.4537	0	1	1	688.381	1375.75	1375.75	0.38	0.00026	HCD (High Energy Collision Dissociation)	MS2	0	27.2	31.618	52.5019	13520
	4504347																							High	Sequest HT (A2)	Unambiguous	[R].mFLSFPTTk.[T]	N-Term(iTRAQ4plex); M1(Oxidation); K9(iTRAQ4plex)	1	1	4504347	0	3	0.4852	0	1	1	459.256	1375.75	1375.75	0.09	4e-05	HCD (High Energy Collision Dissociation)	MS2	17.8726	276.3	150	53.7681	14576
	4504347																							High	Sequest HT (A2)	Unambiguous	[R].mFLSFPTTk.[T]	N-Term(iTRAQ4plex); M1(Oxidation); K9(iTRAQ4plex)	1	1	4504347	0	3	0.4693	0	1	1	459.256	1375.75	1375.75	-0.34	-0.00015	HCD (High Energy Collision Dissociation)	MS2	53.205	108	53.532	44.047	12084
	4504347																							High	Sequest HT (A2)	Unambiguous	[R].mFLSFPTTk.[T]	N-Term(iTRAQ4plex); M1(Oxidation); K9(iTRAQ4plex)	1	1	4504347	0	3	0.4871	0	1	1	459.256	1375.75	1375.75	0.58	0.00027	HCD (High Energy Collision Dissociation)	MS2	42.1622	133	150	50.3344	13401
	4504347																							High	Sequest HT (A2)	Unambiguous	[K].tYFPHFDLSHGSAQVk.[G]	N-Term(iTRAQ4plex); K16(iTRAQ4plex)	1	1	4504347	0	5	0.1302	0	1	1	425.225	2122.09	2122.1	-0.93	-0.00039	HCD (High Energy Collision Dissociation)	MS2	10.6936	78.5	60.907	24.7615	4426
High	4504349	NP_000509.1	HBB	3043	hemoglobin subunit beta	0	13	31	1	229	49.56	95.2	97	108.9	98.9	95.9	88.2	111	105	99.9	95.2	107	98
	4504349																							High	Mascot (A5)	Unambiguous	[K].lHVDPENFR.[L]	N-Term(iTRAQ4plex)	1	2	4504351; 4504349	0	3	1	0	1	1	424.228	1270.67	1270.67	1.84	0.00078	HCD (High Energy Collision Dissociation)	MS2	0	173.5	87.5	23.1667	3936
	4504349																							High	Mascot (A5)	Unambiguous	[K].lHVDPENFR.[L]	N-Term(iTRAQ4plex)	1	2	4504351; 4504349	0	3	1	0	1	1	424.227	1270.67	1270.67	-0.61	-0.00026	HCD (High Energy Collision Dissociation)	MS2	100	383	63.16	22.6379	3754
	4504349																							High	Mascot (A5)	Unambiguous	[K].lHVDPENFR.[L]	N-Term(iTRAQ4plex)	1	2	4504351; 4504349	0	2	1	0	1	1	635.837	1270.67	1270.67	0.92	0.00058	HCD (High Energy Collision Dissociation)	MS2	34.8789	480.2	15.658	23.3863	4459
	4504349																							High	Mascot (A5)	Unambiguous	[K].lHVDPENFR.[L]	N-Term(iTRAQ4plex)	1	2	4504351; 4504349	0	2	1	0	1	1	635.837	1270.67	1270.67	1.1	0.0007	HCD (High Energy Collision Dissociation)	MS2	38.6284	627.9	87.5	25.9515	5217
	4504349																							High	Mascot (A5)	Unambiguous	[K].lHVDPENFR.[L]	N-Term(iTRAQ4plex)	1	2	4504351; 4504349	0	3	0.913	0	1	1	424.227	1270.67	1270.67	1.36	0.00057	HCD (High Energy Collision Dissociation)	MS2	0	351.1	150	26.8771	5513
	4504349																							High	Mascot (A5)	Unambiguous	[K].lHVDPENFR.[L]	N-Term(iTRAQ4plex)	1	2	4504351; 4504349	0	3	1	0	1	1	424.228	1270.67	1270.67	1.51	0.00064	HCD (High Energy Collision Dissociation)	MS2	9.70169	153.1	58.279	23.7748	4598
	4504349																							High	Mascot (A5)	Unambiguous	[K].lHVDPENFR.[L]	N-Term(iTRAQ4plex)	1	2	4504351; 4504349	0	3	1	0	1	1	424.228	1270.67	1270.67	1.52	0.00064	HCD (High Energy Collision Dissociation)	MS2	2.90139	418.7	44.677	26.3395	5336
	4504349																							High	Mascot (A5)	Unambiguous	[K].lHVDPENFR.[L]	N-Term(iTRAQ4plex)	1	2	4504351; 4504349	0	3	1	0	1	1	424.228	1270.67	1270.67	1.6	0.00068	HCD (High Energy Collision Dissociation)	MS2	23.7373	586.5	150	25.8362	5181
	4504349																							High	Mascot (A5)	Unambiguous	[K].lHVDPENFR.[L]	N-Term(iTRAQ4plex)	1	2	4504351; 4504349	0	3	1	0	1	1	424.228	1270.67	1270.67	1.58	0.00067	HCD (High Energy Collision Dissociation)	MS2	1.76144	709.8	11.906	23.2675	4412
	4504349																							High	Sequest HT (A2)	Unambiguous	[K].lHVDPENFR.[L]	N-Term(iTRAQ4plex)	1	2	4504351; 4504349	0	3	0.5337	0	1	1	424.228	1270.67	1270.67	1.51	0.00064	HCD (High Energy Collision Dissociation)	MS2	9.70169	153.1	58.279	23.7748	4598
	4504349																							High	Sequest HT (A2)	Unambiguous	[K].lHVDPENFR.[L]	N-Term(iTRAQ4plex)	1	2	4504351; 4504349	0	3	0.5629	0	1	1	424.228	1270.67	1270.67	1.6	0.00068	HCD (High Energy Collision Dissociation)	MS2	23.7373	586.5	150	25.8362	5181
	4504349																							High	Sequest HT (A2)	Unambiguous	[K].lHVDPENFR.[L]	N-Term(iTRAQ4plex)	1	2	4504351; 4504349	0	2	0.559	0	1	1	635.837	1270.67	1270.67	1.1	0.0007	HCD (High Energy Collision Dissociation)	MS2	38.6284	627.9	87.5	25.9515	5217
	4504349																							High	Sequest HT (A2)	Unambiguous	[K].lHVDPENFR.[L]	N-Term(iTRAQ4plex)	1	2	4504351; 4504349	0	3	0.5104	0	1	1	424.227	1270.67	1270.67	1.36	0.00057	HCD (High Energy Collision Dissociation)	MS2	0	351.1	150	26.8771	5513
	4504349																							High	Sequest HT (A2)	Unambiguous	[K].lHVDPENFR.[L]	N-Term(iTRAQ4plex)	1	2	4504351; 4504349	0	3	0.4875	0	1	1	424.228	1270.67	1270.67	1.84	0.00078	HCD (High Energy Collision Dissociation)	MS2	0	173.5	87.5	23.1667	3936
	4504349																							High	Sequest HT (A2)	Unambiguous	[K].lHVDPENFR.[L]	N-Term(iTRAQ4plex)	1	2	4504351; 4504349	0	3	0.584	0	1	1	424.228	1270.67	1270.67	1.52	0.00064	HCD (High Energy Collision Dissociation)	MS2	2.90139	418.7	44.677	26.3395	5336
	4504349																							High	Sequest HT (A2)	Unambiguous	[K].lHVDPENFR.[L]	N-Term(iTRAQ4plex)	1	2	4504351; 4504349	0	3	0.5396	0	1	1	424.227	1270.67	1270.67	-0.61	-0.00026	HCD (High Energy Collision Dissociation)	MS2	100	383	63.16	22.6379	3754
	4504349																							High	Sequest HT (A2)	Unambiguous	[K].lHVDPENFR.[L]	N-Term(iTRAQ4plex)	1	2	4504351; 4504349	0	2	0.5333	0	1	1	635.837	1270.67	1270.67	0.92	0.00058	HCD (High Energy Collision Dissociation)	MS2	34.8789	480.2	15.658	23.3863	4459
	4504349																							High	Sequest HT (A2)	Unambiguous	[K].lHVDPENFR.[L]	N-Term(iTRAQ4plex)	1	2	4504351; 4504349	0	3	0.5745	0	1	1	424.228	1270.67	1270.67	1.58	0.00067	HCD (High Energy Collision Dissociation)	MS2	1.76144	709.8	11.906	23.2675	4412
High	4504517	NP_001531.1	HSPB1	3315	heat shock protein beta-1	0	9	8	2	64	12.03	112.8	86.8	100.9	99.5	90.8	120.6	98.7	89.9	120.6	89.1	101.3	89
	4504517																							High	Mascot (A5)	Unambiguous	[R].lFDQAFGLPR.[L]	N-Term(iTRAQ4plex)	1	1	4504517	0	2	1	0	1	1	654.366	1307.72	1307.72	1.43	0.00093	HCD (High Energy Collision Dissociation)	MS2	0	189.5	150	63.8982	17981
	4504517																							High	Mascot (A5)	Unambiguous	[R].lFDQAFGLPR.[L]	N-Term(iTRAQ4plex)	1	1	4504517	0	2	1	0	1	1	654.366	1307.72	1307.72	1.46	0.00096	HCD (High Energy Collision Dissociation)	MS2	28.2904	85.9	58.767	60.3939	16367
	4504517																							High	Mascot (A5)	Unambiguous	[R].lFDQAFGLPR.[L]	N-Term(iTRAQ4plex)	1	1	4504517	0	2	1	0	1	1	654.367	1307.73	1307.72	2.46	0.00161	HCD (High Energy Collision Dissociation)	MS2	18.0059	56.3	44.916	60.9653	18614
	4504517																							High	Mascot (A5)	Unambiguous	[R].gPSWDPFR.[D]	N-Term(iTRAQ4plex)	1	1	4504517	0	2	0.6	0	1	1	553.282	1105.56	1105.55	1.09	0.0006	HCD (High Energy Collision Dissociation)	MS2	0	153.1	87.5	44.6797	12296
	4504517																							High	Sequest HT (A2)	Unambiguous	[R].lFDQAFGLPR.[L]	N-Term(iTRAQ4plex)	1	1	4504517	0	2	0.5625	0	1	1	654.366	1307.72	1307.72	1.46	0.00096	HCD (High Energy Collision Dissociation)	MS2	28.2904	85.9	58.767	60.3939	16367
	4504517																							High	Sequest HT (A2)	Unambiguous	[R].lFDQAFGLPR.[L]	N-Term(iTRAQ4plex)	1	1	4504517	0	2	0.654	0	1	1	654.366	1307.72	1307.72	1.43	0.00093	HCD (High Energy Collision Dissociation)	MS2	0	189.5	150	63.8982	17981
	4504517																							High	Sequest HT (A2)	Unambiguous	[R].lFDQAFGLPR.[L]	N-Term(iTRAQ4plex)	1	1	4504517	0	2	0.5968	0	1	1	654.367	1307.73	1307.72	2.46	0.00161	HCD (High Energy Collision Dissociation)	MS2	18.0059	56.3	44.916	60.9653	18614
	4504517																							High	Sequest HT (A2)	Unambiguous	[R].gPSWDPFR.[D]	N-Term(iTRAQ4plex)	1	1	4504517	0	2	0.3514	0	1	1	553.282	1105.56	1105.55	1.09	0.0006	HCD (High Energy Collision Dissociation)	MS2	0	153.1	87.5	44.6797	12296
High	4505047	NP_002336.1	LUM	4060	lumican	0	8	6	2	94	12.01	213.9	163.7	113.7	108.7					237.5	160.9	96.9	104.7
	4505047																							High	Mascot (A5)	Unambiguous	[R].lPSGLPVSLLTLYLDNNk.[I]	N-Term(iTRAQ4plex); K18(iTRAQ4plex)	1	1	4505047	0	3	1	0	1	1	749.111	2245.32	2245.3	6.19	0.00463	HCD (High Energy Collision Dissociation)	MS2	14.6341	17.3	150	92.881	27553
	4505047																							High	Mascot (A5)	Unambiguous	[K].iSNIPDEYFk.[R]	N-Term(iTRAQ4plex); K10(iTRAQ4plex)	1	1	4505047	0	2	0.9189	0	1	1	757.411	1513.81	1513.81	0.58	0.00044	HCD (High Energy Collision Dissociation)	MS2	22.0652	133.8	150	47.8538	12560
	4505047																							High	Mascot (A5)	Unambiguous	[K].iSNIPDEYFk.[R]	N-Term(iTRAQ4plex); K10(iTRAQ4plex)	1	1	4505047	0	2	0.8889	0	1	1	757.412	1513.82	1513.81	2.4	0.00181	HCD (High Energy Collision Dissociation)	MS2	0	88	60.894	44.1611	10686
	4505047																							High	Sequest HT (A2)	Unambiguous	[R].lPSGLPVSLLTLYLDNNk.[I]	N-Term(iTRAQ4plex); K18(iTRAQ4plex)	1	1	4505047	0	3	0.6215	0	1	1	749.111	2245.32	2245.3	6.19	0.00463	HCD (High Energy Collision Dissociation)	MS2	14.6341	17.3	150	92.881	27553
	4505047																							High	Sequest HT (A2)	Unambiguous	[K].iSNIPDEYFk.[R]	N-Term(iTRAQ4plex); K10(iTRAQ4plex)	1	1	4505047	0	2	0.3453	0	1	1	757.411	1513.81	1513.81	0.58	0.00044	HCD (High Energy Collision Dissociation)	MS2	22.0652	133.8	150	47.8538	12560
	4505047																							High	Sequest HT (A2)	Unambiguous	[K].iSNIPDEYFk.[R]	N-Term(iTRAQ4plex); K10(iTRAQ4plex)	1	1	4505047	0	2	0.5327	0	1	1	757.412	1513.82	1513.81	2.4	0.00181	HCD (High Energy Collision Dissociation)	MS2	0	88	60.894	44.1611	10686
High	4505215	NP_002412.1	MMP1	4312	interstitial collagenase isoform 1	0	4	12	2	100	19.62	54.8	67.1	141.7	136.3	56.3	60.6	136.8	146.4	51.1	52.9	140	156
	4505215																							High	Mascot (A5)	Unambiguous	[K].lTFDAITTIR.[G]	N-Term(iTRAQ4plex)	1	2	4505215; 225543094	0	2	0.25	0	1	1	647.877	1294.75	1294.75	-0.9	-0.00058	HCD (High Energy Collision Dissociation)	MS2	37.4979	101.3	150	59.2006	16410
	4505215																							High	Mascot (A5)	Unambiguous	[K].lTFDAITTIR.[G]	N-Term(iTRAQ4plex)	1	2	4505215; 225543094	0	2	0.7879	0	1	1	647.878	1294.75	1294.75	-0.69	-0.00044	HCD (High Energy Collision Dissociation)	MS2	0	85.1	56.457	55.8634	14687
	4505215																							High	Mascot (A5)	Unambiguous	[K].lTFDAITTIR.[G]	N-Term(iTRAQ4plex)	1	2	4505215; 225543094	0	2	0.8077	0	1	1	647.879	1294.75	1294.75	1.07	0.00069	HCD (High Energy Collision Dissociation)	MS2	32.1488	70.4	87.5	56.4776	16846
	4505215																							High	Mascot (A5)	Unambiguous	[K].dIYSSFGFPR.[T]	N-Term(iTRAQ4plex)	1	2	4505215; 225543094	0	2	1	0	1	1	666.838	1332.67	1332.67	-1.62	-0.00108	HCD (High Energy Collision Dissociation)	MS2	0	117.1	87.5	56.4095	16816
	4505215																							High	Mascot (A5)	Unambiguous	[K].dIYSSFGFPR.[T]	N-Term(iTRAQ4plex)	1	2	4505215; 225543094	0	2	1	0	1	1	666.838	1332.67	1332.67	-1.23	-0.00082	HCD (High Energy Collision Dissociation)	MS2	18.5357	178.3	150	59.4119	16480
	4505215																							High	Mascot (A5)	Unambiguous	[K].dIYSSFGFPR.[T]	N-Term(iTRAQ4plex)	1	2	4505215; 225543094	0	2	1	0	1	1	666.839	1332.67	1332.67	0.15	0.0001	HCD (High Energy Collision Dissociation)	MS2	22.8014	114.4	64.4	55.8448	14681
	4505215																							High	Sequest HT (A2)	Unambiguous	[K].dIYSSFGFPR.[T]	N-Term(iTRAQ4plex)	1	2	4505215; 225543094	0	2	0.6371	0	1	1	666.839	1332.67	1332.67	0.15	0.0001	HCD (High Energy Collision Dissociation)	MS2	22.8014	114.4	64.4	55.8448	14681
	4505215																							High	Sequest HT (A2)	Unambiguous	[K].lTFDAITTIR.[G]	N-Term(iTRAQ4plex)	1	2	4505215; 225543094	0	2	0.3848	0	1	1	647.878	1294.75	1294.75	-0.69	-0.00044	HCD (High Energy Collision Dissociation)	MS2	0	85.1	56.457	55.8634	14687
	4505215																							High	Sequest HT (A2)	Unambiguous	[K].lTFDAITTIR.[G]	N-Term(iTRAQ4plex)	1	2	4505215; 225543094	0	2	0.341	0	1	1	647.877	1294.75	1294.75	-0.9	-0.00058	HCD (High Energy Collision Dissociation)	MS2	37.4979	101.3	150	59.2006	16410
	4505215																							High	Sequest HT (A2)	Unambiguous	[K].dIYSSFGFPR.[T]	N-Term(iTRAQ4plex)	1	2	4505215; 225543094	0	2	0.6387	0	1	1	666.838	1332.67	1332.67	-1.23	-0.00082	HCD (High Energy Collision Dissociation)	MS2	18.5357	178.3	150	59.4119	16480
	4505215																							High	Sequest HT (A2)	Unambiguous	[K].dIYSSFGFPR.[T]	N-Term(iTRAQ4plex)	1	2	4505215; 225543094	0	2	0.6461	0	1	1	666.838	1332.67	1332.67	-1.62	-0.00108	HCD (High Energy Collision Dissociation)	MS2	0	117.1	87.5	56.4095	16816
	4505215																							High	Sequest HT (A2)	Unambiguous	[K].lTFDAITTIR.[G]	N-Term(iTRAQ4plex)	1	2	4505215; 225543094	0	2	0.4448	0	1	1	647.879	1294.75	1294.75	1.07	0.00069	HCD (High Energy Collision Dissociation)	MS2	32.1488	70.4	87.5	56.4776	16846
High	4505753	NP_002620.1	PGAM1	5223	phosphoglycerate mutase 1 isoform 1	0	20	5	3	58	8.77	141.4	183.2	153.6	121.8	169.5	206.5	113.8	110.2
	4505753																							High	Mascot (A5)	Unambiguous	[R].yADLTEDQLPScESLk.[D]	N-Term(iTRAQ4plex); C12(Methylthio); K16(iTRAQ4plex)	1	2	952009249; 4505753	0	3	1	0	1	1	716.015	2146.03	2146.03	1.17	0.00084	HCD (High Energy Collision Dissociation)	MS2	24.4267	37	150	63.9557	18000
	4505753																							High	Mascot (A5)	Unambiguous	[R].aLPFWNEEIVPQIk.[EA]	N-Term(iTRAQ4plex); K14(iTRAQ4plex)	1	4	952009249; 71274132; 4505753; 50593010	0	3	1	0	1	1	658.043	1972.11	1972.11	-0.3	-0.0002	HCD (High Energy Collision Dissociation)	MS2	22.8744	21.4	150	77.4522	22484
	4505753																							High	Sequest HT (A2)	Unambiguous	[R].yADLTEDQLPScESLk.[D]	N-Term(iTRAQ4plex); C12(Methylthio); K16(iTRAQ4plex)	1	2	952009249; 4505753	0	3	0.6504	0	1	1	716.015	2146.03	2146.03	1.17	0.00084	HCD (High Energy Collision Dissociation)	MS2	24.4267	37	150	63.9557	18000
	4505753																							High	Sequest HT (A2)	Unambiguous	[R].aLPFWNEEIVPQIk.[EA]	N-Term(iTRAQ4plex); K14(iTRAQ4plex)	1	4	952009249; 71274132; 4505753; 50593010	0	3	0.6916	0	1	1	658.043	1972.11	1972.11	-0.3	-0.0002	HCD (High Energy Collision Dissociation)	MS2	22.8744	21.4	150	77.4522	22484
	4505753																							High	Sequest HT (A2)	Selected	[R].sYDVPPPPMEPDHPFYSNISk.[D]	N-Term(iTRAQ4plex); K21(iTRAQ4plex)	1	3	952009249; 71274132; 4505753	0	4	0.477	0	1	1	677.083	2705.31	2705.32	-1.46	-0.00099	HCD (High Energy Collision Dissociation)	MS2	0	22.2	87.5	45.9823	12777
High	4505763	NP_000282.1	PGK1	5230	phosphoglycerate kinase 1	0	26	52	8	570	118.49	102.4	106.1	94.2	97.3	95.3	111.2	97.3	96.3	105.2	103.6	94	97.2
	4505763																							High	Mascot (A5)	Unambiguous	[K].dcVGPEVEk.[A]	N-Term(iTRAQ4plex); C2(Methylthio); K9(iTRAQ4plex)	1	1	4505763	0	2	0.8421	0	1	1	655.322	1309.64	1309.64	-0.25	-0.00017	HCD (High Energy Collision Dissociation)	MS2	0	178.2	87.5	22.9953	4295
	4505763																							High	Mascot (A5)	Unambiguous	[K].dcVGPEVEk.[A]	N-Term(iTRAQ4plex); C2(Methylthio); K9(iTRAQ4plex)	1	1	4505763	0	2	0.8571	0	1	1	655.322	1309.64	1309.64	0.13	8e-05	HCD (High Energy Collision Dissociation)	MS2	0	185.2	150	25.2699	4994
	4505763																							High	Mascot (A5)	Unambiguous	[K].eLNYFAk.[A]	N-Term(iTRAQ4plex); K7(iTRAQ4plex)	1	1	4505763	0	2	0.8444	0	1	1	586.831	1172.65	1172.66	-0.65	-0.00038	HCD (High Energy Collision Dissociation)	MS2	29.5487	137.8	60.872	29.1735	5758
	4505763																							High	Mascot (A5)	Unambiguous	[K].eLNYFAk.[A]	N-Term(iTRAQ4plex); K7(iTRAQ4plex)	1	1	4505763	0	2	0.8444	0	1	1	586.832	1172.66	1172.66	1.59	0.00093	HCD (High Energy Collision Dissociation)	MS2	15.4336	203.4	150	33.0471	7555
	4505763																							High	Mascot (A5)	Unambiguous	[K].lGDVYVNDAFGTAHR.[A]	N-Term(iTRAQ4plex)	1	2	31543397; 4505763	0	3	1	0	1	1	593.637	1778.9	1778.89	1.25	0.00074	HCD (High Energy Collision Dissociation)	MS2	0	77.6	74.201	38.8532	10146
	4505763																							High	Mascot (A5)	Unambiguous	[K].lGDVYVNDAFGTAHR.[A]	N-Term(iTRAQ4plex)	1	2	31543397; 4505763	0	3	1	0	1	1	593.636	1778.89	1778.89	0.39	0.00023	HCD (High Energy Collision Dissociation)	MS2	0	65.4	49.574	38.1594	8708
	4505763																							High	Mascot (A5)	Unambiguous	[K].vSHVSTGGGASLELLEGk.[IV]	N-Term(iTRAQ4plex); K18(iTRAQ4plex)	1	2	31543397; 4505763	0	3	1	0	1	1	677.043	2029.11	2029.12	-1.17	-0.00079	HCD (High Energy Collision Dissociation)	MS2	31.2729	72.1	87.5	33.1298	7998
	4505763																							High	Mascot (A5)	Unambiguous	[K].vSHVSTGGGASLELLEGk.[IV]	N-Term(iTRAQ4plex); K18(iTRAQ4plex)	1	2	31543397; 4505763	0	4	0.975	0	1	1	508.035	2029.12	2029.12	-0.1	-5e-05	HCD (High Energy Collision Dissociation)	MS2	24.2344	118.3	150	36.3574	8654
	4505763																							High	Mascot (A5)	Unambiguous	[K].vSHVSTGGGASLELLEGk.[IV]	N-Term(iTRAQ4plex); K18(iTRAQ4plex)	1	2	31543397; 4505763	0	3	1	0	1	1	677.044	2029.12	2029.12	-0.33	-0.00022	HCD (High Energy Collision Dissociation)	MS2	51.6949	44.9	36.924	32.2888	6772
	4505763																							High	Mascot (A5)	Unambiguous	[K].vSHVSTGGGASLELLEGk.[IV]	N-Term(iTRAQ4plex); K18(iTRAQ4plex)	1	2	31543397; 4505763	0	4	1	0	1	1	508.034	2029.11	2029.12	-1.02	-0.00052	HCD (High Energy Collision Dissociation)	MS2	13.2348	46.4	87.5	33.1319	7999
	4505763																							High	Mascot (A5)	Unambiguous	[K].aLESPERPFLAILGGAk.[V]	N-Term(iTRAQ4plex); K17(iTRAQ4plex)	1	1	4505763	0	3	1	0	1	1	686.404	2057.2	2057.2	-1.25	-0.00086	HCD (High Energy Collision Dissociation)	MS2	62.0904	66.8	44.978	57.629	15317
	4505763																							High	Mascot (A5)	Unambiguous	[K].aLESPERPFLAILGGAk.[V]	N-Term(iTRAQ4plex); K17(iTRAQ4plex)	1	1	4505763	0	3	1	0	1	1	686.405	2057.2	2057.2	0.51	0.00035	HCD (High Energy Collision Dissociation)	MS2	23.6416	85.1	77.275	58.1173	17493
	4505763																							High	Mascot (A5)	Unambiguous	[K].aLESPERPFLAILGGAk.[V]	N-Term(iTRAQ4plex); K17(iTRAQ4plex)	1	1	4505763	0	4	1	0	1	1	515.056	2057.2	2057.2	0.71	0.00037	HCD (High Energy Collision Dissociation)	MS2	15.1604	89.1	150	60.9142	16984
	4505763																							High	Mascot (A5)	Unambiguous	[K].aLESPERPFLAILGGAk.[V]	N-Term(iTRAQ4plex); K17(iTRAQ4plex)	1	1	4505763	0	4	1	0	1	1	515.056	2057.2	2057.2	1.1	0.00056	HCD (High Energy Collision Dissociation)	MS2	0	46.7	87.5	58.0759	17475
	4505763																							High	Mascot (A5)	Unambiguous	[K].iTLPVDFVTADk.[F]	N-Term(iTRAQ4plex); K12(iTRAQ4plex)	1	1	4505763	0	2	1	0	1	1	803.969	1606.93	1606.93	1.31	0.00105	HCD (High Energy Collision Dissociation)	MS2	36.6049	126.8	150	67.1839	19064
	4505763																							High	Mascot (A5)	Unambiguous	[K].iTLPVDFVTADk.[F]	N-Term(iTRAQ4plex); K12(iTRAQ4plex)	1	1	4505763	0	3	1	0	1	1	536.315	1606.93	1606.93	1.27	0.00068	HCD (High Energy Collision Dissociation)	MS2	36.4521	75.6	44.988	64.0627	17631
	4505763																							High	Mascot (A5)	Unambiguous	[K].iTLPVDFVTADk.[F]	N-Term(iTRAQ4plex); K12(iTRAQ4plex)	1	1	4505763	0	3	1	0	1	1	536.315	1606.93	1606.93	0.38	0.0002	HCD (High Energy Collision Dissociation)	MS2	19.6351	65.3	38.619	64.7945	20051
	4505763																							High	Mascot (A5)	Unambiguous	[K].iTLPVDFVTADk.[F]	N-Term(iTRAQ4plex); K12(iTRAQ4plex)	1	1	4505763	0	2	1	0	1	1	803.969	1606.93	1606.93	1.26	0.00101	HCD (High Energy Collision Dissociation)	MS2	35.2199	142.7	87.5	64.7989	20052
	4505763																							High	Mascot (A5)	Unambiguous	[K].iTLPVDFVTADk.[F]	N-Term(iTRAQ4plex); K12(iTRAQ4plex)	1	1	4505763	0	2	1	0	1	1	803.967	1606.93	1606.93	-1.72	-0.00138	HCD (High Energy Collision Dissociation)	MS2	15.6354	179	72.191	64.0949	17647
	4505763																							High	Mascot (A5)	Unambiguous	[K].iTLPVDFVTADk.[F]	N-Term(iTRAQ4plex); K12(iTRAQ4plex)	1	1	4505763	0	3	1	0	1	1	536.315	1606.93	1606.93	-0.07	-4e-05	HCD (High Energy Collision Dissociation)	MS2	27.5754	164.6	150	67.1445	19051
	4505763																							High	Mascot (A5)	Unambiguous	[K].tGQATVASGIPAGWMGLDcGPESSk.[K]	N-Term(iTRAQ4plex); C19(Methylthio); K25(iTRAQ4plex)	1	1	4505763	0	3	1	0	1	1	918.776	2754.31	2754.31	-0.09	-8e-05	HCD (High Energy Collision Dissociation)	MS2	17.5817	21.6	150	71.2804	20448
	4505763																							High	Mascot (A5)	Unambiguous	[K].tGQATVASGIPAGWMGLDcGPESSk.[K]	N-Term(iTRAQ4plex); C19(Methylthio); K25(iTRAQ4plex)	1	1	4505763	0	3	1	0	1	1	918.775	2754.31	2754.31	-1.78	-0.00164	HCD (High Energy Collision Dissociation)	MS2	20.9027	11.1	89.753	68.8355	21686
	4505763																							High	Mascot (A5)	Unambiguous	[K].iTLPVDFVTADkFDENAk.[T]	N-Term(iTRAQ4plex); K12(iTRAQ4plex); K18(iTRAQ4plex)	1	1	4505763	1	3	1	0	1	1	819.122	2455.35	2455.34	2.86	0.00234	HCD (High Energy Collision Dissociation)	MS2	40.7139	46	35.258	61.6874	18907
	4505763																							High	Mascot (A5)	Unambiguous	[K].iTLPVDFVTADkFDENAk.[T]	N-Term(iTRAQ4plex); K12(iTRAQ4plex); K18(iTRAQ4plex)	1	1	4505763	1	4	1	0	1	1	614.591	2455.34	2455.34	-1.07	-0.00066	HCD (High Energy Collision Dissociation)	MS2	0	53	87.5	61.7121	18917
	4505763																							High	Mascot (A5)	Unambiguous	[K].iTLPVDFVTADkFDENAk.[T]	N-Term(iTRAQ4plex); K12(iTRAQ4plex); K18(iTRAQ4plex)	1	1	4505763	1	3	1	0	1	1	819.119	2455.34	2455.34	-1.11	-0.00091	HCD (High Energy Collision Dissociation)	MS2	100	78.9	150	64.4928	18179
	4505763																							High	Mascot (A5)	Unambiguous	[K].iTLPVDFVTADkFDENAk.[T]	N-Term(iTRAQ4plex); K12(iTRAQ4plex); K18(iTRAQ4plex)	1	1	4505763	1	3	1	0	1	1	819.118	2455.34	2455.34	-1.86	-0.00152	HCD (High Energy Collision Dissociation)	MS2	54.4139	109.1	45.826	61.3617	16695
	4505763																							High	Sequest HT (A2)	Unambiguous	[K].iTLPVDFVTADk.[F]	N-Term(iTRAQ4plex); K12(iTRAQ4plex)	1	1	4505763	0	3	0.6695	0	1	1	536.315	1606.93	1606.93	1.27	0.00068	HCD (High Energy Collision Dissociation)	MS2	36.4521	75.6	44.988	64.0627	17631
	4505763																							High	Sequest HT (A2)	Unambiguous	[K].iTLPVDFVTADk.[F]	N-Term(iTRAQ4plex); K12(iTRAQ4plex)	1	1	4505763	0	2	0.643	0	1	1	803.967	1606.93	1606.93	-1.72	-0.00138	HCD (High Energy Collision Dissociation)	MS2	15.6354	179	72.191	64.0949	17647
	4505763																							High	Sequest HT (A2)	Unambiguous	[K].iTLPVDFVTADkFDENAk.[T]	N-Term(iTRAQ4plex); K12(iTRAQ4plex); K18(iTRAQ4plex)	1	1	4505763	1	3	0.574	0	1	1	819.118	2455.34	2455.34	-1.86	-0.00152	HCD (High Energy Collision Dissociation)	MS2	54.4139	109.1	45.826	61.3617	16695
	4505763																							High	Sequest HT (A2)	Unambiguous	[K].aLESPERPFLAILGGAk.[V]	N-Term(iTRAQ4plex); K17(iTRAQ4plex)	1	1	4505763	0	3	0.6128	0	1	1	686.404	2057.2	2057.2	-1.25	-0.00086	HCD (High Energy Collision Dissociation)	MS2	62.0904	66.8	44.978	57.629	15317
	4505763																							High	Sequest HT (A2)	Unambiguous	[K].iTLPVDFVTADk.[F]	N-Term(iTRAQ4plex); K12(iTRAQ4plex)	1	1	4505763	0	3	0.611	0	1	1	536.315	1606.93	1606.93	-0.07	-4e-05	HCD (High Energy Collision Dissociation)	MS2	27.5754	164.6	150	67.1445	19051
	4505763																							High	Sequest HT (A2)	Unambiguous	[K].iTLPVDFVTADk.[F]	N-Term(iTRAQ4plex); K12(iTRAQ4plex)	1	1	4505763	0	2	0.6891	0	1	1	803.969	1606.93	1606.93	1.31	0.00105	HCD (High Energy Collision Dissociation)	MS2	36.6049	126.8	150	67.1839	19064
	4505763																							High	Sequest HT (A2)	Unambiguous	[K].iTLPVDFVTADkFDENAk.[T]	N-Term(iTRAQ4plex); K12(iTRAQ4plex); K18(iTRAQ4plex)	1	1	4505763	1	3	0.4451	0	1	1	819.119	2455.34	2455.34	-1.11	-0.00091	HCD (High Energy Collision Dissociation)	MS2	100	78.9	150	64.4928	18179
	4505763																							High	Sequest HT (A2)	Unambiguous	[K].tGQATVASGIPAGWMGLDcGPESSk.[K]	N-Term(iTRAQ4plex); C19(Methylthio); K25(iTRAQ4plex)	1	1	4505763	0	3	0.7776	0	1	1	918.776	2754.31	2754.31	-0.09	-8e-05	HCD (High Energy Collision Dissociation)	MS2	17.5817	21.6	150	71.2804	20448
	4505763																							High	Sequest HT (A2)	Unambiguous	[K].aLESPERPFLAILGGAk.[V]	N-Term(iTRAQ4plex); K17(iTRAQ4plex)	1	1	4505763	0	4	0.4948	0	1	1	515.056	2057.2	2057.2	0.71	0.00037	HCD (High Energy Collision Dissociation)	MS2	15.1604	89.1	150	60.9142	16984
	4505763																							High	Sequest HT (A2)	Unambiguous	[K].dcVGPEVEk.[A]	N-Term(iTRAQ4plex); C2(Methylthio); K9(iTRAQ4plex)	1	1	4505763	0	2	0.4926	0	1	1	655.322	1309.64	1309.64	-0.25	-0.00017	HCD (High Energy Collision Dissociation)	MS2	0	178.2	87.5	22.9953	4295
	4505763																							High	Sequest HT (A2)	Unambiguous	[K].vSHVSTGGGASLELLEGk.[IV]	N-Term(iTRAQ4plex); K18(iTRAQ4plex)	1	2	31543397; 4505763	0	4	0.5669	0	1	1	508.035	2029.12	2029.12	-0.1	-5e-05	HCD (High Energy Collision Dissociation)	MS2	24.2344	118.3	150	36.3574	8654
	4505763																							High	Sequest HT (A2)	Unambiguous	[K].eLNYFAk.[A]	N-Term(iTRAQ4plex); K7(iTRAQ4plex)	1	1	4505763	0	2	0.4365	0	1	1	586.832	1172.66	1172.66	1.59	0.00093	HCD (High Energy Collision Dissociation)	MS2	15.4336	203.4	150	33.0471	7555
	4505763																							High	Sequest HT (A2)	Unambiguous	[K].dcVGPEVEk.[A]	N-Term(iTRAQ4plex); C2(Methylthio); K9(iTRAQ4plex)	1	1	4505763	0	2	0.4936	0	1	1	655.322	1309.64	1309.64	0.13	8e-05	HCD (High Energy Collision Dissociation)	MS2	0	185.2	150	25.2699	4994
	4505763																							High	Sequest HT (A2)	Unambiguous	[K].iTLPVDFVTADk.[F]	N-Term(iTRAQ4plex); K12(iTRAQ4plex)	1	1	4505763	0	3	0.6533	0	1	1	536.315	1606.93	1606.93	0.38	0.0002	HCD (High Energy Collision Dissociation)	MS2	19.6351	65.3	38.619	64.7945	20051
	4505763																							High	Sequest HT (A2)	Unambiguous	[K].iTLPVDFVTADk.[F]	N-Term(iTRAQ4plex); K12(iTRAQ4plex)	1	1	4505763	0	2	0.6944	0	1	1	803.969	1606.93	1606.93	1.26	0.00101	HCD (High Energy Collision Dissociation)	MS2	35.2199	142.7	87.5	64.7989	20052
	4505763																							High	Sequest HT (A2)	Unambiguous	[K].iTLPVDFVTADkFDENAk.[T]	N-Term(iTRAQ4plex); K12(iTRAQ4plex); K18(iTRAQ4plex)	1	1	4505763	1	3	0.5335	0	1	1	819.122	2455.35	2455.34	2.86	0.00234	HCD (High Energy Collision Dissociation)	MS2	40.7139	46	35.258	61.6874	18907
	4505763																							High	Sequest HT (A2)	Unambiguous	[K].iTLPVDFVTADkFDENAk.[T]	N-Term(iTRAQ4plex); K12(iTRAQ4plex); K18(iTRAQ4plex)	1	1	4505763	1	4	0.5884	0	1	1	614.591	2455.34	2455.34	-1.07	-0.00066	HCD (High Energy Collision Dissociation)	MS2	0	53	87.5	61.7121	18917
	4505763																							High	Sequest HT (A2)	Unambiguous	[K].tGQATVASGIPAGWMGLDcGPESSk.[K]	N-Term(iTRAQ4plex); C19(Methylthio); K25(iTRAQ4plex)	1	1	4505763	0	3	0.801	0	1	1	918.775	2754.31	2754.31	-1.78	-0.00164	HCD (High Energy Collision Dissociation)	MS2	20.9027	11.1	89.753	68.8355	21686
	4505763																							High	Sequest HT (A2)	Unambiguous	[K].lGDVYVNDAFGTAHR.[A]	N-Term(iTRAQ4plex)	1	2	31543397; 4505763	0	3	0.5979	0	1	1	593.636	1778.89	1778.89	0.39	0.00023	HCD (High Energy Collision Dissociation)	MS2	0	65.4	49.574	38.1594	8708
	4505763																							High	Sequest HT (A2)	Unambiguous	[K].eLNYFAk.[A]	N-Term(iTRAQ4plex); K7(iTRAQ4plex)	1	1	4505763	0	2	0.4905	0	1	1	586.831	1172.65	1172.66	-0.65	-0.00038	HCD (High Energy Collision Dissociation)	MS2	29.5487	137.8	60.872	29.1735	5758
	4505763																							High	Sequest HT (A2)	Unambiguous	[K].vSHVSTGGGASLELLEGk.[IV]	N-Term(iTRAQ4plex); K18(iTRAQ4plex)	1	2	31543397; 4505763	0	3	0.6415	0	1	1	677.044	2029.12	2029.12	-0.33	-0.00022	HCD (High Energy Collision Dissociation)	MS2	51.6949	44.9	36.924	32.2888	6772
	4505763																							High	Sequest HT (A2)	Unambiguous	[K].lGDVYVNDAFGTAHR.[A]	N-Term(iTRAQ4plex)	1	2	31543397; 4505763	0	3	0.5787	0	1	1	593.637	1778.9	1778.89	1.25	0.00074	HCD (High Energy Collision Dissociation)	MS2	0	77.6	74.201	38.8532	10146
	4505763																							High	Sequest HT (A2)	Unambiguous	[K].vSHVSTGGGASLELLEGk.[IV]	N-Term(iTRAQ4plex); K18(iTRAQ4plex)	1	2	31543397; 4505763	0	3	0.627	0	1	1	677.043	2029.11	2029.12	-1.17	-0.00079	HCD (High Energy Collision Dissociation)	MS2	31.2729	72.1	87.5	33.1298	7998
	4505763																							High	Sequest HT (A2)	Unambiguous	[K].vSHVSTGGGASLELLEGk.[IV]	N-Term(iTRAQ4plex); K18(iTRAQ4plex)	1	2	31543397; 4505763	0	4	0.5526	0	1	1	508.034	2029.11	2029.12	-1.02	-0.00052	HCD (High Energy Collision Dissociation)	MS2	13.2348	46.4	87.5	33.1319	7999
	4505763																							High	Sequest HT (A2)	Unambiguous	[K].aLESPERPFLAILGGAk.[V]	N-Term(iTRAQ4plex); K17(iTRAQ4plex)	1	1	4505763	0	3	0.6116	0	1	1	686.405	2057.2	2057.2	0.51	0.00035	HCD (High Energy Collision Dissociation)	MS2	23.6416	85.1	77.275	58.1173	17493
	4505763																							High	Sequest HT (A2)	Unambiguous	[K].aLESPERPFLAILGGAk.[V]	N-Term(iTRAQ4plex); K17(iTRAQ4plex)	1	1	4505763	0	4	0.5055	0	1	1	515.056	2057.2	2057.2	1.1	0.00056	HCD (High Energy Collision Dissociation)	MS2	0	46.7	87.5	58.0759	17475
High	4505881	NP_000292.1	PLG	5340	plasminogen isoform 1	0	1	6	1	103	9.46	106.6	108.5	92.8	92.1	103.2	109	94.8	93	102.1	107.5	96.3	94.1
	4505881																							High	Mascot (A5)	Unambiguous	[R].tPENFPck.[N]	N-Term(iTRAQ4plex); C7(Methylthio); K8(iTRAQ4plex)	1	1	4505881	0	2	1	0	1	1	635.314	1269.62	1269.62	0.36	0.00023	HCD (High Energy Collision Dissociation)	MS2	17.0407	300.9	83.273	30.5165	7067
	4505881																							High	Mascot (A5)	Unambiguous	[R].tPENFPck.[N]	N-Term(iTRAQ4plex); C7(Methylthio); K8(iTRAQ4plex)	1	1	4505881	0	2	1	0	1	1	635.315	1269.62	1269.62	2.14	0.00136	HCD (High Energy Collision Dissociation)	MS2	0	184.2	47.632	29.737	5964
	4505881																							High	Mascot (A5)	Unambiguous	[R].tPENFPck.[N]	N-Term(iTRAQ4plex); C7(Methylthio); K8(iTRAQ4plex)	1	1	4505881	0	2	1	0	1	1	635.315	1269.62	1269.62	1.13	0.00071	HCD (High Energy Collision Dissociation)	MS2	27.4127	392.5	74.663	33.6768	7767
	4505881																							High	Sequest HT (A2)	Unambiguous	[R].tPENFPck.[N]	N-Term(iTRAQ4plex); C7(Methylthio); K8(iTRAQ4plex)	1	1	4505881	0	2	0.6559	0	1	1	635.314	1269.62	1269.62	0.36	0.00023	HCD (High Energy Collision Dissociation)	MS2	17.0407	300.9	83.273	30.5165	7067
	4505881																							High	Sequest HT (A2)	Unambiguous	[R].tPENFPck.[N]	N-Term(iTRAQ4plex); C7(Methylthio); K8(iTRAQ4plex)	1	1	4505881	0	2	0.581	0	1	1	635.315	1269.62	1269.62	2.14	0.00136	HCD (High Energy Collision Dissociation)	MS2	0	184.2	47.632	29.737	5964
	4505881																							High	Sequest HT (A2)	Unambiguous	[R].tPENFPck.[N]	N-Term(iTRAQ4plex); C7(Methylthio); K8(iTRAQ4plex)	1	1	4505881	0	2	0.6494	0	1	1	635.315	1269.62	1269.62	1.13	0.00071	HCD (High Energy Collision Dissociation)	MS2	27.4127	392.5	74.663	33.6768	7767
High	4506181	NP_002778.1	PSMA2	5683	proteasome subunit alpha type-2	0	15	4	2	69	8.71					241	344.3	304.6	310.1
	4506181																							High	Mascot (A5)	Unambiguous	[R].gYSFSLTTFSPSGk.[L]	N-Term(iTRAQ4plex); K14(iTRAQ4plex)	1	1	4506181	0	3	0.9286	0	1	1	589.644	1766.92	1766.92	-0.97	-0.00057	HCD (High Energy Collision Dissociation)	MS2	33.0018	56.3	87.5	53.2036	15552
	4506181																							High	Mascot (A5)	Unambiguous	[K].lVQIEYALAAVAGGAPSVGIk.[A]	N-Term(iTRAQ4plex); K21(iTRAQ4plex)	1	1	4506181	0	3	1	0	1	1	772.457	2315.36	2315.36	-0.41	-0.00031	HCD (High Energy Collision Dissociation)	MS2	44.6178	6.2	87.5	88.5384	28220
	4506181																							High	Sequest HT (A2)	Unambiguous	[K].lVQIEYALAAVAGGAPSVGIk.[A]	N-Term(iTRAQ4plex); K21(iTRAQ4plex)	1	1	4506181	0	3	0.688	0	1	1	772.457	2315.36	2315.36	-0.41	-0.00031	HCD (High Energy Collision Dissociation)	MS2	44.6178	6.2	87.5	88.5384	28220
	4506181																							High	Sequest HT (A2)	Unambiguous	[R].gYSFSLTTFSPSGk.[L]	N-Term(iTRAQ4plex); K14(iTRAQ4plex)	1	1	4506181	0	3	0.5509	0	1	1	589.644	1766.92	1766.92	-0.97	-0.00057	HCD (High Energy Collision Dissociation)	MS2	33.0018	56.3	87.5	53.2036	15552
High	4506189	NP_002783.1	PSMA7	5688	proteasome subunit alpha type-7	0	23	15	5	197	28.4	95.4	99.8	105.9	98.9	96	83	114	107	91.6	87.4	111.3	109.7
	4506189																							High	Mascot (A5)	Unambiguous	[K].aLLEVVQSGGk.[N]	N-Term(iTRAQ4plex); K11(iTRAQ4plex)	1	6	767998215; 815891015; 68303563; 68303561; 68303565; 4506189	0	3	1	0	1	1	463.616	1388.83	1388.84	-1.47	-0.00068	HCD (High Energy Collision Dissociation)	MS2	36.5624	99.2	150	41.6018	10424
	4506189																							High	Mascot (A5)	Unambiguous	[K].iLNPEEIEk.[Y]	N-Term(iTRAQ4plex); K9(iTRAQ4plex)	1	1	4506189	0	2	0.8182	0	1	1	686.901	1372.79	1372.79	1.25	0.00085	HCD (High Energy Collision Dissociation)	MS2	37.5188	94.1	58.129	34.7044	7600
	4506189																							High	Mascot (A5)	Unambiguous	[K].iLNPEEIEk.[Y]	N-Term(iTRAQ4plex); K9(iTRAQ4plex)	1	1	4506189	0	2	0.8594	0	1	1	686.901	1372.8	1372.79	2.11	0.00145	HCD (High Energy Collision Dissociation)	MS2	0	111.3	87.5	35.4865	8915
	4506189																							High	Mascot (A5)	Unambiguous	[K].yVAEIEk.[E]	N-Term(iTRAQ4plex); K7(iTRAQ4plex)	1	1	4506189	0	2	0.6327	0	1	1	570.331	1139.66	1139.66	0.55	0.00031	HCD (High Energy Collision Dissociation)	MS2	30.0531	238.3	150	25.9187	5206
	4506189																							High	Mascot (A5)	Unambiguous	[KR].lTVEDPVTVEYITR.[FY]	N-Term(iTRAQ4plex)	1	6	767998215; 815891015; 68303563; 68303561; 68303565; 4506189	0	2	0.9464	0	1	1	889.985	1778.96	1778.97	-1.26	-0.00112	HCD (High Energy Collision Dissociation)	MS2	19.3103	56.3	150	58.8238	16283
	4506189																							High	Mascot (A5)	Unambiguous	[KR].lTVEDPVTVEYITR.[FY]	N-Term(iTRAQ4plex)	1	6	767998215; 815891015; 68303563; 68303561; 68303565; 4506189	0	2	1	0	1	1	889.984	1778.96	1778.97	-2.43	-0.00216	HCD (High Energy Collision Dissociation)	MS2	25.7066	60.5	87.5	56.0939	16682
	4506189																							High	Mascot (A5)	Unambiguous	[K].nYTDEAIETDDLTIk.[L]	N-Term(iTRAQ4plex); K15(iTRAQ4plex)	1	1	4506189	0	3	1	0	1	1	677.01	2029.02	2029.02	-2.47	-0.00167	HCD (High Energy Collision Dissociation)	MS2	57.1867	76.4	150	47.8081	12544
	4506189																							High	Sequest HT (A2)	Unambiguous	[KR].lTVEDPVTVEYITR.[FY]	N-Term(iTRAQ4plex)	1	6	767998215; 815891015; 68303563; 68303561; 68303565; 4506189	0	2	0.5522	0	1	1	889.985	1778.96	1778.97	-1.26	-0.00112	HCD (High Energy Collision Dissociation)	MS2	19.3103	56.3	150	58.8238	16283
	4506189																							High	Sequest HT (A2)	Unambiguous	[K].nYTDEAIETDDLTIk.[L]	N-Term(iTRAQ4plex); K15(iTRAQ4plex)	1	1	4506189	0	3	0.5492	0	1	1	677.01	2029.02	2029.02	-2.47	-0.00167	HCD (High Energy Collision Dissociation)	MS2	57.1867	76.4	150	47.8081	12544
	4506189																							High	Sequest HT (A2)	Selected	[K].iLNPEEIEk.[Y]	N-Term(iTRAQ4plex); K9(iTRAQ4plex)	1	1	4506189	0	2	0.3623	0	1	1	686.9	1372.79	1372.79	-0.37	-0.00025	HCD (High Energy Collision Dissociation)	MS2	100	116.1	150	38.6631	9442
	4506189																							High	Sequest HT (A2)	Unambiguous	[K].aLLEVVQSGGk.[N]	N-Term(iTRAQ4plex); K11(iTRAQ4plex)	1	6	767998215; 815891015; 68303563; 68303561; 68303565; 4506189	0	3	0.4885	0	1	1	463.616	1388.83	1388.84	-1.47	-0.00068	HCD (High Energy Collision Dissociation)	MS2	36.5624	99.2	150	41.6018	10424
	4506189																							High	Sequest HT (A2)	Unambiguous	[K].iLNPEEIEk.[Y]	N-Term(iTRAQ4plex); K9(iTRAQ4plex)	1	1	4506189	0	2	0.5216	0	1	1	686.901	1372.79	1372.79	1.25	0.00085	HCD (High Energy Collision Dissociation)	MS2	37.5188	94.1	58.129	34.7044	7600
	4506189																							High	Sequest HT (A2)	Unambiguous	[K].iLNPEEIEk.[Y]	N-Term(iTRAQ4plex); K9(iTRAQ4plex)	1	1	4506189	0	2	0.5279	0	1	1	686.901	1372.8	1372.79	2.11	0.00145	HCD (High Energy Collision Dissociation)	MS2	0	111.3	87.5	35.4865	8915
	4506189																							High	Sequest HT (A2)	Unambiguous	[KR].lTVEDPVTVEYITR.[FY]	N-Term(iTRAQ4plex)	1	6	767998215; 815891015; 68303563; 68303561; 68303565; 4506189	0	2	0.6078	0	1	1	889.984	1778.96	1778.97	-2.43	-0.00216	HCD (High Energy Collision Dissociation)	MS2	25.7066	60.5	87.5	56.0939	16682
	4506189																							High	Sequest HT (A2)	Unambiguous	[K].yVAEIEk.[E]	N-Term(iTRAQ4plex); K7(iTRAQ4plex)	1	1	4506189	0	2	0.2818	0	1	1	570.331	1139.66	1139.66	0.55	0.00031	HCD (High Energy Collision Dissociation)	MS2	30.0531	238.3	150	25.9187	5206
High	4506191	NP_002792.1	PSMB10	5699	proteasome subunit beta type-10	0	7	2	1	63	5.53	294.9	458.1	238.1	208.9
	4506191																							High	Mascot (A5)	Unambiguous	[R].lPFTALGSGQDAALAVLEDR.[F]	N-Term(iTRAQ4plex)	1	1	4506191	0	3	0.8413	0	1	1	730.062	2188.17	2188.17	-1.36	-0.00099	HCD (High Energy Collision Dissociation)	MS2	0	11.8	150	83.5865	24501
	4506191																							High	Sequest HT (A2)	Unambiguous	[R].lPFTALGSGQDAALAVLEDR.[F]	N-Term(iTRAQ4plex)	1	1	4506191	0	3	0.6166	0	1	1	730.062	2188.17	2188.17	-1.36	-0.00099	HCD (High Energy Collision Dissociation)	MS2	0	11.8	150	83.5865	24501
High	4506193	NP_002784.1	PSMB1	5689	proteasome subunit beta type-1	0	18	10	3	62	20.27	108.1	113.8	91.2	86.9	108.3	112.1	94.5	85.2	84	106.7	105.2	104.1
	4506193																							High	Mascot (A5)	Unambiguous	[K].aGGSASAMLQPLLDNQVGFk.[N]	N-Term(iTRAQ4plex); K20(iTRAQ4plex)	1	1	4506193	0	3	1	0	1	1	764.749	2292.23	2292.23	2.2	0.00168	HCD (High Energy Collision Dissociation)	MS2	23.1463	43.4	51.16	65.6957	18293
	4506193																							High	Mascot (A5)	Unambiguous	[K].dVFISAAER.[D]	N-Term(iTRAQ4plex)	1	1	4506193	0	2	0.4286	0	1	1	576.312	1151.62	1151.62	-0.69	-0.0004	HCD (High Energy Collision Dissociation)	MS2	0	104.1	71.977	29.084	5727
	4506193																							High	Mascot (A5)	Unambiguous	[K].dVFISAAER.[D]	N-Term(iTRAQ4plex)	1	1	4506193	0	2	0.7037	0	1	1	576.312	1151.62	1151.62	-0.19	-0.00011	HCD (High Energy Collision Dissociation)	MS2	36.1228	145.3	150	32.872	7492
	4506193																							High	Mascot (A5)	Unambiguous	[K].dVFISAAER.[D]	N-Term(iTRAQ4plex)	1	1	4506193	0	2	0.5152	0	1	1	576.313	1151.62	1151.62	0.61	0.00035	HCD (High Energy Collision Dissociation)	MS2	0	113.2	101.282	29.829	6786
	4506193																							High	Mascot (A5)	Unambiguous	[K].gAVYSFDPVGSYQR.[D]	N-Term(iTRAQ4plex)	1	1	4506193	0	2	0.8214	0	1	1	845.422	1689.84	1689.84	1.05	0.00089	HCD (High Energy Collision Dissociation)	MS2	17.0097	162.2	97.188	44.1405	12123
	4506193																							High	Sequest HT (A2)	Unambiguous	[K].aGGSASAMLQPLLDNQVGFk.[N]	N-Term(iTRAQ4plex); K20(iTRAQ4plex)	1	1	4506193	0	3	0.5488	0	1	1	764.749	2292.23	2292.23	2.2	0.00168	HCD (High Energy Collision Dissociation)	MS2	23.1463	43.4	51.16	65.6957	18293
	4506193																							High	Sequest HT (A2)	Unambiguous	[K].dVFISAAER.[D]	N-Term(iTRAQ4plex)	1	1	4506193	0	2	0.3773	0	1	1	576.312	1151.62	1151.62	-0.19	-0.00011	HCD (High Energy Collision Dissociation)	MS2	36.1228	145.3	150	32.872	7492
	4506193																							High	Sequest HT (A2)	Unambiguous	[K].dVFISAAER.[D]	N-Term(iTRAQ4plex)	1	1	4506193	0	2	0.4151	0	1	1	576.312	1151.62	1151.62	-0.69	-0.0004	HCD (High Energy Collision Dissociation)	MS2	0	104.1	71.977	29.084	5727
	4506193																							High	Sequest HT (A2)	Unambiguous	[K].dVFISAAER.[D]	N-Term(iTRAQ4plex)	1	1	4506193	0	2	0.4503	0	1	1	576.313	1151.62	1151.62	0.61	0.00035	HCD (High Energy Collision Dissociation)	MS2	0	113.2	101.282	29.829	6786
	4506193																							High	Sequest HT (A2)	Unambiguous	[K].gAVYSFDPVGSYQR.[D]	N-Term(iTRAQ4plex)	1	1	4506193	0	2	0.6478	0	1	1	845.422	1689.84	1689.84	1.05	0.00089	HCD (High Energy Collision Dissociation)	MS2	17.0097	162.2	97.188	44.1405	12123
High	4506195	NP_002785.1	PSMB2	5690	proteasome subunit beta type-2 isoform 1	0	5	3	1	33	6.49					250	268.2	356	325.8
	4506195																							High	Mascot (A5)	Unambiguous	[R].fILNLPTFSVR.[I]	N-Term(iTRAQ4plex)	1	3	315139004; 4506195; 315139006	0	2	0.4848	0	1	1	725.931	1450.85	1450.85	0.49	0.00036	HCD (High Energy Collision Dissociation)	MS2	0	70.5	87.5	77.0455	24583
	4506195																							High	Sequest HT (A2)	Selected	[R].fILNLPTFSVR.[I]	N-Term(iTRAQ4plex)	1	3	315139004; 4506195; 315139006	0	2	0.2828	0	1	1	725.931	1450.86	1450.85	1.26	0.00091	HCD (High Energy Collision Dissociation)	MS2	100	51.5	65.403	76.5725	21798
	4506195																							High	Sequest HT (A2)	Unambiguous	[R].fILNLPTFSVR.[I]	N-Term(iTRAQ4plex)	1	3	315139004; 4506195; 315139006	0	2	0.4763	0	1	1	725.931	1450.85	1450.85	0.49	0.00036	HCD (High Energy Collision Dissociation)	MS2	0	70.5	87.5	77.0455	24583
High	4506381	NP_002863.1	RAC2	5880	ras-related C3 botulinum toxin substrate 2	0	7	2	1	51	3.98					284.4	271.2	320.8	323.6
	4506381																							High	Mascot (A5)	Unambiguous	[K].lAPITYPQGLALAk.[E]	N-Term(iTRAQ4plex); K14(iTRAQ4plex)	1	2	578837316; 4506381	0	3	0.7647	0	1	1	582.025	1744.06	1744.06	-1.22	-0.00071	HCD (High Energy Collision Dissociation)	MS2	21.5444	38.9	83.562	57.1526	17129
	4506381																							High	Sequest HT (A2)	Unambiguous	[K].lAPITYPQGLALAk.[E]	N-Term(iTRAQ4plex); K14(iTRAQ4plex)	1	2	578837316; 4506381	0	3	0.5402	0	1	1	582.025	1744.06	1744.06	-1.22	-0.00071	HCD (High Energy Collision Dissociation)	MS2	21.5444	38.9	83.562	57.1526	17129
High	4506669	NP_000994.1	RPLP1	6176	60S acidic ribosomal protein P1 isoform 1	0	52	8	2	98	16.79	85.8	105.6	110.3	98.2	104.5	89	117.9	88.5	96.2	88.3	109.6	105.9
	4506669																							High	Mascot (A5)	Unambiguous	[K].aLANVNIGSLIcNVGAGGPAPAAGAAPAGGPAPSTAAAPAEEk.[K]	N-Term(iTRAQ4plex); C12(Methylthio); K43(iTRAQ4plex)	1	1	4506669	0	4	1	0	1	1	1022.28	4086.08	4086.1	-3.44	-0.00351	HCD (High Energy Collision Dissociation)	MS2	17.9286	6.7	150	79.9678	23311
	4506669																							High	Mascot (A5)	Unambiguous	[K].aAGVNVEPFWPGLFAk.[A]	N-Term(iTRAQ4plex); K16(iTRAQ4plex)	1	1	4506669	0	3	0.9259	0	1	1	664.37	1991.1	1991.1	-1.59	-0.00106	HCD (High Energy Collision Dissociation)	MS2	26.2559	13.1	57.695	76.6502	21828
	4506669																							High	Mascot (A5)	Unambiguous	[K].aAGVNVEPFWPGLFAk.[A]	N-Term(iTRAQ4plex); K16(iTRAQ4plex)	1	1	4506669	0	3	0.9592	0	1	1	664.37	1991.1	1991.1	-1.26	-0.00083	HCD (High Energy Collision Dissociation)	MS2	0	17.4	87.5	77.1768	24629
	4506669																							High	Mascot (A5)	Unambiguous	[K].aAGVNVEPFWPGLFAk.[A]	N-Term(iTRAQ4plex); K16(iTRAQ4plex)	1	1	4506669	0	3	0.9375	0	1	1	664.371	1991.1	1991.1	-0.86	-0.00057	HCD (High Energy Collision Dissociation)	MS2	8.15154	35.5	150	79.4063	23128
	4506669																							High	Sequest HT (A2)	Unambiguous	[K].aAGVNVEPFWPGLFAk.[A]	N-Term(iTRAQ4plex); K16(iTRAQ4plex)	1	1	4506669	0	3	0.6311	0	1	1	664.37	1991.1	1991.1	-1.59	-0.00106	HCD (High Energy Collision Dissociation)	MS2	26.2559	13.1	57.695	76.6502	21828
	4506669																							High	Sequest HT (A2)	Unambiguous	[K].aAGVNVEPFWPGLFAk.[A]	N-Term(iTRAQ4plex); K16(iTRAQ4plex)	1	1	4506669	0	3	0.5679	0	1	1	664.371	1991.1	1991.1	-0.86	-0.00057	HCD (High Energy Collision Dissociation)	MS2	8.15154	35.5	150	79.4063	23128
	4506669																							High	Sequest HT (A2)	Unambiguous	[K].aLANVNIGSLIcNVGAGGPAPAAGAAPAGGPAPSTAAAPAEEk.[K]	N-Term(iTRAQ4plex); C12(Methylthio); K43(iTRAQ4plex)	1	1	4506669	0	4	0.5161	0	1	1	1022.28	4086.08	4086.1	-3.44	-0.00351	HCD (High Energy Collision Dissociation)	MS2	17.9286	6.7	150	79.9678	23311
	4506669																							High	Sequest HT (A2)	Unambiguous	[K].aAGVNVEPFWPGLFAk.[A]	N-Term(iTRAQ4plex); K16(iTRAQ4plex)	1	1	4506669	0	3	0.6359	0	1	1	664.37	1991.1	1991.1	-1.26	-0.00083	HCD (High Energy Collision Dissociation)	MS2	0	17.4	87.5	77.1768	24629
High	4506671	NP_000995.1	RPLP2	6181	60S acidic ribosomal protein P2	0	10	4	1	49	6.79	131	161.8	159.8	147.4	144.6	115.5	179.2	160.7
	4506671																							High	Mascot (A5)	Unambiguous	[K].nIEDVIAQGIGk.[L]	N-Term(iTRAQ4plex); K12(iTRAQ4plex)	1	1	4506671	0	3	1	0	1	1	515.635	1544.89	1544.89	1.29	0.00066	HCD (High Energy Collision Dissociation)	MS2	41.9418	49.9	105.264	54.5172	16039
	4506671																							High	Mascot (A5)	Unambiguous	[K].nIEDVIAQGIGk.[L]	N-Term(iTRAQ4plex); K12(iTRAQ4plex)	1	1	4506671	0	3	0.7	0	1	1	515.635	1544.89	1544.89	1.35	0.00069	HCD (High Energy Collision Dissociation)	MS2	25.0685	192.6	150	57.5077	15840
	4506671																							High	Sequest HT (A2)	Unambiguous	[K].nIEDVIAQGIGk.[L]	N-Term(iTRAQ4plex); K12(iTRAQ4plex)	1	1	4506671	0	3	0.4194	0	1	1	515.635	1544.89	1544.89	1.35	0.00069	HCD (High Energy Collision Dissociation)	MS2	25.0685	192.6	150	57.5077	15840
	4506671																							High	Sequest HT (A2)	Unambiguous	[K].nIEDVIAQGIGk.[L]	N-Term(iTRAQ4plex); K12(iTRAQ4plex)	1	1	4506671	0	3	0.6369	0	1	1	515.635	1544.89	1544.89	1.29	0.00066	HCD (High Energy Collision Dissociation)	MS2	41.9418	49.9	105.264	54.5172	16039
High	4506773	NP_002956.1	S100A9	6280	protein S100-A9	0	11	2	1	0	4.13					377.9	297.7	286.7	237.7
	4506773																							High	Mascot (A5)	Unambiguous	[K].lGHPDTLNQGEFk.[E]	N-Term(iTRAQ4plex); K13(iTRAQ4plex)	1	1	4506773	0	3	0.8333	0	1	1	581.98	1743.93	1743.93	-0.12	-7e-05	HCD (High Energy Collision Dissociation)	MS2	13.1552	154	141.245	21.5211	3753
	4506773																							High	Sequest HT (A2)	Unambiguous	[K].lGHPDTLNQGEFk.[E]	N-Term(iTRAQ4plex); K13(iTRAQ4plex)	1	1	4506773	0	3	0.4964	0	1	1	581.98	1743.93	1743.93	-0.12	-7e-05	HCD (High Energy Collision Dissociation)	MS2	13.1552	154	141.245	21.5211	3753
High	4507021	NP_000333.1	SLC4A1	6521	band 3 anion transport protein	0.007	1	2	1	0	1.78					395	380.7	219.3	205
	4507021																							High	Mascot (A5)	Unambiguous	[R].aAATLMSER.[V]	N-Term(iTRAQ4plex)	1	4	767995619; 4507021; 530412701; 767995622	0	2	0.5	0	1	1	547.294	1093.58	1093.58	0.58	0.00032	HCD (High Energy Collision Dissociation)	MS2	0	160	118.502	16.6449	2304
	4507021																							High	Sequest HT (A2)	Unambiguous	[R].aAATLMSER.[V]	N-Term(iTRAQ4plex)	1	4	767995619; 4507021; 530412701; 767995622	0	2	0.2809	0	1	1	547.294	1093.58	1093.58	0.58	0.00032	HCD (High Energy Collision Dissociation)	MS2	0	160	118.502	16.6449	2304
High	4507467	NP_000349.1	TGFBI	7045	transforming growth factor-beta-induced protein ig-h3	0	22	66	11	918	151.15	103.2	98.2	100.3	98.4	97.5	105.4	100	97.2	87.8	121.9	96.5	93.7
	4507467																							High	Mascot (A5)	Unambiguous	[R].yGTLFTMDR.[V]	N-Term(iTRAQ4plex)	1	1	4507467	0	2	0.8889	0	1	1	624.315	1247.62	1247.62	1.08	0.00067	HCD (High Energy Collision Dissociation)	MS2	0	137.5	87.5	45.849	12728
	4507467																							High	Mascot (A5)	Unambiguous	[R].dLLNNHILk.[S]	N-Term(iTRAQ4plex); K9(iTRAQ4plex)	1	1	4507467	0	3	0.6552	0	1	1	456.613	1367.83	1367.82	0.36	0.00016	HCD (High Energy Collision Dissociation)	MS2	0	103.1	49.68	25.9772	4809
	4507467																							High	Mascot (A5)	Unambiguous	[R].dLLNNHILk.[S]	N-Term(iTRAQ4plex); K9(iTRAQ4plex)	1	1	4507467	0	3	0.7037	0	1	1	456.613	1367.83	1367.82	0.7	0.00032	HCD (High Energy Collision Dissociation)	MS2	25.2681	419	119.685	30.0261	6542
	4507467																							High	Mascot (A5)	Unambiguous	[R].dLLNNHILk.[S]	N-Term(iTRAQ4plex); K9(iTRAQ4plex)	1	1	4507467	0	3	0.6333	0	1	1	456.614	1367.83	1367.82	2.75	0.00125	HCD (High Energy Collision Dissociation)	MS2	17.7871	126.3	87.5	26.9084	5729
	4507467																							High	Mascot (A5)	Unambiguous	[R].iLGDPEALR.[D]	N-Term(iTRAQ4plex)	1	1	4507467	0	2	0.8529	0	1	1	564.331	1127.65	1127.65	0.13	7e-05	HCD (High Energy Collision Dissociation)	MS2	14.7318	369.5	235.245	38.9839	9551
	4507467																							High	Mascot (A5)	Unambiguous	[R].fSMLVAAIQSAGLTETLNR.[E]	N-Term(iTRAQ4plex)	1	1	4507467	0	3	1	0	1	1	722.731	2166.18	2166.17	2.9	0.00209	HCD (High Energy Collision Dissociation)	MS2	0	5.9	150	91.2239	27009
	4507467																							High	Mascot (A5)	Unambiguous	[R].vLTPPMGTVMDVLk.[G]	N-Term(iTRAQ4plex); K14(iTRAQ4plex)	1	1	4507467	0	3	1	0	1	1	597.012	1789.02	1789.02	0.79	0.00047	HCD (High Energy Collision Dissociation)	MS2	32.4941	28.5	87.5	70.6517	22358
	4507467																							High	Mascot (A5)	Unambiguous	[R].vLTPPMGTVMDVLk.[G]	N-Term(iTRAQ4plex); K14(iTRAQ4plex)	1	1	4507467	0	3	0.9286	0	1	1	597.013	1789.02	1789.02	1.38	0.00082	HCD (High Energy Collision Dissociation)	MS2	6.29499	35.1	150	72.9271	20987
	4507467																							High	Mascot (A5)	Unambiguous	[R].eGVYTVFAPTNEAFR.[A]	N-Term(iTRAQ4plex)	1	1	4507467	0	2	0.96	0	1	1	922.967	1844.93	1844.93	-1.45	-0.00133	HCD (High Energy Collision Dissociation)	MS2	0	46.6	68.477	55.5622	16454
	4507467																							High	Mascot (A5)	Unambiguous	[R].eGVYTVFAPTNEAFR.[A]	N-Term(iTRAQ4plex)	1	1	4507467	0	2	0.931	0	1	1	922.968	1844.93	1844.93	-0.1	-0.0001	HCD (High Energy Collision Dissociation)	MS2	0	109.2	150	58.4701	16162
	4507467																							High	Mascot (A5)	Unambiguous	[R].eGVYTVFAPTNEAFR.[A]	N-Term(iTRAQ4plex)	1	1	4507467	0	3	0.9792	0	1	1	615.648	1844.93	1844.93	-0.05	-3e-05	HCD (High Energy Collision Dissociation)	MS2	9.71714	50.5	150	58.4731	16163
	4507467																							High	Mascot (A5)	Unambiguous	[R].eGVYTVFAPTNEAFR.[A]	N-Term(iTRAQ4plex)	1	1	4507467	0	3	0.9565	0	1	1	615.648	1844.93	1844.93	0.06	3e-05	HCD (High Energy Collision Dissociation)	MS2	12.6583	13	55.436	55.0405	14368
	4507467																							High	Mascot (A5)	Unambiguous	[R].eGVYTVFAPTNEAFR.[A]	N-Term(iTRAQ4plex)	1	1	4507467	0	2	1	0	1	1	922.969	1844.93	1844.93	0.29	0.00027	HCD (High Energy Collision Dissociation)	MS2	100	50.4	74.415	55.0182	14361
	4507467																							High	Mascot (A5)	Unambiguous	[R].eGVYTVFAPTNEAFR.[A]	N-Term(iTRAQ4plex)	1	1	4507467	0	3	1	0	1	1	615.649	1844.93	1844.93	1.29	0.0008	HCD (High Energy Collision Dissociation)	MS2	0	22.2	87.5	55.5989	16469
	4507467																							High	Mascot (A5)	Unambiguous	[K].sPYQLVLQHSR.[L]	N-Term(iTRAQ4plex)	1	1	4507467	0	3	1	0	1	1	491.275	1471.81	1471.81	-1.36	-0.00067	HCD (High Energy Collision Dissociation)	MS2	34.2838	84.6	65.704	25.3513	4596
	4507467																							High	Mascot (A5)	Unambiguous	[K].sPYQLVLQHSR.[L]	N-Term(iTRAQ4plex)	1	1	4507467	0	3	0.9556	0	1	1	491.277	1471.82	1471.81	1	0.00049	HCD (High Energy Collision Dissociation)	MS2	47.1237	105.2	150	29.4051	6335
	4507467																							High	Mascot (A5)	Unambiguous	[K].sPYQLVLQHSR.[L]	N-Term(iTRAQ4plex)	1	1	4507467	0	3	1	0	1	1	491.276	1471.81	1471.81	0.38	0.00018	HCD (High Energy Collision Dissociation)	MS2	42.9579	85.9	87.5	26.1177	5438
	4507467																							High	Mascot (A5)	Unambiguous	[R].gDELADSALEIFk.[Q]	N-Term(iTRAQ4plex); K13(iTRAQ4plex)	1	1	4507467	0	3	0.9722	0	1	1	565.973	1695.91	1695.9	0.71	0.0004	HCD (High Energy Collision Dissociation)	MS2	20.5741	64.5	32.866	66.8251	20896
	4507467																							High	Mascot (A5)	Unambiguous	[R].gDELADSALEIFk.[Q]	N-Term(iTRAQ4plex); K13(iTRAQ4plex)	1	1	4507467	0	3	0.9655	0	1	1	565.973	1695.91	1695.9	0.58	0.00033	HCD (High Energy Collision Dissociation)	MS2	33.7516	91.5	40.12	66.1613	18481
	4507467																							High	Mascot (A5)	Unambiguous	[R].gDELADSALEIFk.[Q]	N-Term(iTRAQ4plex); K13(iTRAQ4plex)	1	1	4507467	0	3	0.9231	0	1	1	565.973	1695.91	1695.9	0.4	0.00023	HCD (High Energy Collision Dissociation)	MS2	19.0879	110	74.843	69.4856	19849
	4507467																							High	Mascot (A5)	Unambiguous	[R].gDELADSALEIFk.[Q]	N-Term(iTRAQ4plex); K13(iTRAQ4plex)	1	1	4507467	0	2	1	0	1	1	848.455	1695.9	1695.9	-0.6	-0.00051	HCD (High Energy Collision Dissociation)	MS2	0	60.3	75.071	66.1769	18488
	4507467																							High	Mascot (A5)	Unambiguous	[R].gDELADSALEIFk.[Q]	N-Term(iTRAQ4plex); K13(iTRAQ4plex)	1	1	4507467	0	2	1	0	1	1	848.456	1695.9	1695.9	0.12	0.00011	HCD (High Energy Collision Dissociation)	MS2	0	60.9	150	69.4663	19842
	4507467																							High	Mascot (A5)	Unambiguous	[R].gDELADSALEIFk.[Q]	N-Term(iTRAQ4plex); K13(iTRAQ4plex)	1	1	4507467	0	2	0.9535	0	1	1	848.454	1695.9	1695.9	-2.08	-0.00177	HCD (High Energy Collision Dissociation)	MS2	0	39.8	52.301	66.8167	20894
	4507467																							High	Mascot (A5)	Unambiguous	[R].lTLLAPLNSVFk.[D]	N-Term(iTRAQ4plex); K12(iTRAQ4plex)	1	1	4507467	0	2	0.8298	0	1	1	802.503	1604	1604	-2.27	-0.00182	HCD (High Energy Collision Dissociation)	MS2	14.2326	34.9	150	80.9897	23650
	4507467																							High	Mascot (A5)	Unambiguous	[R].lTLLAPLNSVFk.[D]	N-Term(iTRAQ4plex); K12(iTRAQ4plex)	1	1	4507467	0	3	1	0	1	1	535.338	1604	1604	-1.22	-0.00065	HCD (High Energy Collision Dissociation)	MS2	25.3802	66.3	150	80.908	23623
	4507467																							High	Mascot (A5)	Unambiguous	[R].lTLLAPLNSVFk.[D]	N-Term(iTRAQ4plex); K12(iTRAQ4plex)	1	1	4507467	0	3	1	0	1	1	535.339	1604	1604	0.81	0.00043	HCD (High Energy Collision Dissociation)	MS2	43.8512	33.1	78.363	78.8248	25211
	4507467																							High	Mascot (A5)	Unambiguous	[K].gcPAALPLSNLYETLGVVGSTTTQLYTDR.[T]	N-Term(iTRAQ4plex); C2(Methylthio)	1	1	4507467	0	3	1	0	1	1	1077.54	3230.62	3230.62	-1.13	-0.00122	HCD (High Energy Collision Dissociation)	MS2	0	2.1	87.5	97.2638	30256
	4507467																							High	Mascot (A5)	Unambiguous	[K].gcPAALPLSNLYETLGVVGSTTTQLYTDR.[T]	N-Term(iTRAQ4plex); C2(Methylthio)	1	1	4507467	0	3	1	0	1	1	1077.55	3230.62	3230.62	0.89	0.00095	HCD (High Energy Collision Dissociation)	MS2	18.9516	1.2	55.139	97.1708	26923
	4507467																							High	Mascot (A5)	Unambiguous	[K].gcPAALPLSNLYETLGVVGSTTTQLYTDR.[T]	N-Term(iTRAQ4plex); C2(Methylthio)	1	1	4507467	0	4	1	0	1	1	808.416	3230.64	3230.62	6.58	0.00531	HCD (High Energy Collision Dissociation)	MS2	3.06788	0.9	150	98.1386	29288
	4507467																							High	Mascot (A5)	Unambiguous	[K].gcPAALPLSNLYETLGVVGSTTTQLYTDR.[T]	N-Term(iTRAQ4plex); C2(Methylthio)	1	1	4507467	0	3	1	0	1	1	1077.55	3230.64	3230.62	7.68	0.00827	HCD (High Energy Collision Dissociation)	MS2	0	3.8	150	98.0889	29272
	4507467																							High	Mascot (A5)	Unambiguous	[R].iLGDPEALR.[D]	N-Term(iTRAQ4plex)	1	1	4507467	0	2	0.8974	0	1	1	564.331	1127.66	1127.65	1.16	0.00065	HCD (High Energy Collision Dissociation)	MS2	0	168.5	83.189	35.8473	9068
	4507467																							High	Mascot (A5)	Unambiguous	[R].iLGDPEALR.[D]	N-Term(iTRAQ4plex)	1	1	4507467	0	2	0.8966	0	1	1	564.332	1127.66	1127.65	1.57	0.00088	HCD (High Energy Collision Dissociation)	MS2	0	128.5	49.58	35.1072	7748
	4507467																							High	Mascot (A5)	Unambiguous	[R].lAPVYQk.[L]	N-Term(iTRAQ4plex); K7(iTRAQ4plex)	1	1	4507467	0	2	0.5769	0	1	1	553.845	1106.68	1106.68	2.04	0.00113	HCD (High Energy Collision Dissociation)	MS2	15.0412	204.7	150	22.9919	4243
	4507467																							High	Sequest HT (A2)	Unambiguous	[R].gDELADSALEIFk.[Q]	N-Term(iTRAQ4plex); K13(iTRAQ4plex)	1	1	4507467	0	2	0.668	0	1	1	848.455	1695.9	1695.9	-0.6	-0.00051	HCD (High Energy Collision Dissociation)	MS2	0	60.3	75.071	66.1769	18488
	4507467																							High	Sequest HT (A2)	Unambiguous	[R].gDELADSALEIFk.[Q]	N-Term(iTRAQ4plex); K13(iTRAQ4plex)	1	1	4507467	0	3	0.5889	0	1	1	565.973	1695.91	1695.9	0.58	0.00033	HCD (High Energy Collision Dissociation)	MS2	33.7516	91.5	40.12	66.1613	18481
	4507467																							High	Sequest HT (A2)	Unambiguous	[R].eGVYTVFAPTNEAFR.[A]	N-Term(iTRAQ4plex)	1	1	4507467	0	2	0.653	0	1	1	922.969	1844.93	1844.93	0.29	0.00027	HCD (High Energy Collision Dissociation)	MS2	100	50.4	74.415	55.0182	14361
	4507467																							High	Sequest HT (A2)	Unambiguous	[R].eGVYTVFAPTNEAFR.[A]	N-Term(iTRAQ4plex)	1	1	4507467	0	3	0.5694	0	1	1	615.648	1844.93	1844.93	0.06	3e-05	HCD (High Energy Collision Dissociation)	MS2	12.6583	13	55.436	55.0405	14368
	4507467																							High	Sequest HT (A2)	Unambiguous	[K].gcPAALPLSNLYETLGVVGSTTTQLYTDR.[T]	N-Term(iTRAQ4plex); C2(Methylthio)	1	1	4507467	0	3	0.7023	0	1	1	1077.55	3230.62	3230.62	0.89	0.00095	HCD (High Energy Collision Dissociation)	MS2	18.9516	1.2	55.139	97.1708	26923
	4507467																							High	Sequest HT (A2)	Unambiguous	[R].gDELADSALEIFk.[Q]	N-Term(iTRAQ4plex); K13(iTRAQ4plex)	1	1	4507467	0	2	0.6469	0	1	1	848.456	1695.9	1695.9	0.12	0.00011	HCD (High Energy Collision Dissociation)	MS2	0	60.9	150	69.4663	19842
	4507467																							High	Sequest HT (A2)	Unambiguous	[R].vLTPPMGTVMDVLk.[G]	N-Term(iTRAQ4plex); K14(iTRAQ4plex)	1	1	4507467	0	3	0.6479	0	1	1	597.013	1789.02	1789.02	1.38	0.00082	HCD (High Energy Collision Dissociation)	MS2	6.29499	35.1	150	72.9271	20987
	4507467																							High	Sequest HT (A2)	Unambiguous	[R].gDELADSALEIFk.[Q]	N-Term(iTRAQ4plex); K13(iTRAQ4plex)	1	1	4507467	0	3	0.6692	0	1	1	565.973	1695.91	1695.9	0.4	0.00023	HCD (High Energy Collision Dissociation)	MS2	19.0879	110	74.843	69.4856	19849
	4507467																							High	Sequest HT (A2)	Unambiguous	[R].eGVYTVFAPTNEAFR.[A]	N-Term(iTRAQ4plex)	1	1	4507467	0	2	0.6405	0	1	1	922.968	1844.93	1844.93	-0.1	-0.0001	HCD (High Energy Collision Dissociation)	MS2	0	109.2	150	58.4701	16162
	4507467																							High	Sequest HT (A2)	Unambiguous	[R].eGVYTVFAPTNEAFR.[A]	N-Term(iTRAQ4plex)	1	1	4507467	0	3	0.5861	0	1	1	615.648	1844.93	1844.93	-0.05	-3e-05	HCD (High Energy Collision Dissociation)	MS2	9.71714	50.5	150	58.4731	16163
	4507467																							High	Sequest HT (A2)	Unambiguous	[R].fSMLVAAIQSAGLTETLNR.[E]	N-Term(iTRAQ4plex)	1	1	4507467	0	3	0.6815	0	1	1	722.731	2166.18	2166.17	2.9	0.00209	HCD (High Energy Collision Dissociation)	MS2	0	5.9	150	91.2239	27009
	4507467																							High	Sequest HT (A2)	Unambiguous	[K].gcPAALPLSNLYETLGVVGSTTTQLYTDR.[T]	N-Term(iTRAQ4plex); C2(Methylthio)	1	1	4507467	0	3	0.6861	0	1	1	1077.55	3230.64	3230.62	7.68	0.00827	HCD (High Energy Collision Dissociation)	MS2	0	3.8	150	98.0889	29272
	4507467																							High	Sequest HT (A2)	Unambiguous	[K].gcPAALPLSNLYETLGVVGSTTTQLYTDR.[T]	N-Term(iTRAQ4plex); C2(Methylthio)	1	1	4507467	0	4	0.5674	0	1	1	808.416	3230.64	3230.62	6.58	0.00531	HCD (High Energy Collision Dissociation)	MS2	3.06788	0.9	150	98.1386	29288
	4507467																							High	Sequest HT (A2)	Unambiguous	[R].lTLLAPLNSVFk.[D]	N-Term(iTRAQ4plex); K12(iTRAQ4plex)	1	1	4507467	0	3	0.6499	0	1	1	535.338	1604	1604	-1.22	-0.00065	HCD (High Energy Collision Dissociation)	MS2	25.3802	66.3	150	80.908	23623
	4507467																							High	Sequest HT (A2)	Unambiguous	[R].lTLLAPLNSVFk.[D]	N-Term(iTRAQ4plex); K12(iTRAQ4plex)	1	1	4507467	0	2	0.4874	0	1	1	802.503	1604	1604	-2.27	-0.00182	HCD (High Energy Collision Dissociation)	MS2	14.2326	34.9	150	80.9897	23650
	4507467																							High	Sequest HT (A2)	Unambiguous	[K].sPYQLVLQHSR.[L]	N-Term(iTRAQ4plex)	1	1	4507467	0	3	0.5695	0	1	1	491.277	1471.82	1471.81	1	0.00049	HCD (High Energy Collision Dissociation)	MS2	47.1237	105.2	150	29.4051	6335
	4507467																							High	Sequest HT (A2)	Unambiguous	[R].dLLNNHILk.[S]	N-Term(iTRAQ4plex); K9(iTRAQ4plex)	1	1	4507467	0	3	0.4797	0	1	1	456.613	1367.83	1367.82	0.7	0.00032	HCD (High Energy Collision Dissociation)	MS2	25.2681	419	119.685	30.0261	6542
	4507467																							High	Sequest HT (A2)	Unambiguous	[R].iLGDPEALR.[D]	N-Term(iTRAQ4plex)	1	1	4507467	0	2	0.5027	0	1	1	564.331	1127.65	1127.65	0.13	7e-05	HCD (High Energy Collision Dissociation)	MS2	14.7318	369.5	235.245	38.9839	9551
	4507467																							High	Sequest HT (A2)	Unambiguous	[R].lTLLAPLNSVFk.[D]	N-Term(iTRAQ4plex); K12(iTRAQ4plex)	1	1	4507467	0	3	0.7159	0	1	1	535.339	1604	1604	0.81	0.00043	HCD (High Energy Collision Dissociation)	MS2	43.8512	33.1	78.363	78.8248	25211
	4507467																							High	Sequest HT (A2)	Unambiguous	[K].gcPAALPLSNLYETLGVVGSTTTQLYTDR.[T]	N-Term(iTRAQ4plex); C2(Methylthio)	1	1	4507467	0	3	0.6809	0	1	1	1077.54	3230.62	3230.62	-1.13	-0.00122	HCD (High Energy Collision Dissociation)	MS2	0	2.1	87.5	97.2638	30256
	4507467																							High	Sequest HT (A2)	Unambiguous	[R].gDELADSALEIFk.[Q]	N-Term(iTRAQ4plex); K13(iTRAQ4plex)	1	1	4507467	0	3	0.6411	0	1	1	565.973	1695.91	1695.9	0.71	0.0004	HCD (High Energy Collision Dissociation)	MS2	20.5741	64.5	32.866	66.8251	20896
	4507467																							High	Sequest HT (A2)	Unambiguous	[R].vLTPPMGTVMDVLk.[G]	N-Term(iTRAQ4plex); K14(iTRAQ4plex)	1	1	4507467	0	3	0.6128	0	1	1	597.012	1789.02	1789.02	0.79	0.00047	HCD (High Energy Collision Dissociation)	MS2	32.4941	28.5	87.5	70.6517	22358
	4507467																							High	Sequest HT (A2)	Unambiguous	[R].gDELADSALEIFk.[Q]	N-Term(iTRAQ4plex); K13(iTRAQ4plex)	1	1	4507467	0	2	0.7043	0	1	1	848.454	1695.9	1695.9	-2.08	-0.00177	HCD (High Energy Collision Dissociation)	MS2	0	39.8	52.301	66.8167	20894
	4507467																							High	Sequest HT (A2)	Unambiguous	[K].sPYQLVLQHSR.[L]	N-Term(iTRAQ4plex)	1	1	4507467	0	3	0.5915	0	1	1	491.275	1471.81	1471.81	-1.36	-0.00067	HCD (High Energy Collision Dissociation)	MS2	34.2838	84.6	65.704	25.3513	4596
	4507467																							High	Sequest HT (A2)	Unambiguous	[R].iLGDPEALR.[D]	N-Term(iTRAQ4plex)	1	1	4507467	0	2	0.4686	0	1	1	564.332	1127.66	1127.65	1.57	0.00088	HCD (High Energy Collision Dissociation)	MS2	0	128.5	49.58	35.1072	7748
	4507467																							High	Sequest HT (A2)	Unambiguous	[K].sPYQLVLQHSR.[L]	N-Term(iTRAQ4plex)	1	1	4507467	0	3	0.5011	0	1	1	491.276	1471.81	1471.81	0.38	0.00018	HCD (High Energy Collision Dissociation)	MS2	42.9579	85.9	87.5	26.1177	5438
	4507467																							High	Sequest HT (A2)	Unambiguous	[R].eGVYTVFAPTNEAFR.[A]	N-Term(iTRAQ4plex)	1	1	4507467	0	2	0.6154	0	1	1	922.967	1844.93	1844.93	-1.45	-0.00133	HCD (High Energy Collision Dissociation)	MS2	0	46.6	68.477	55.5622	16454
	4507467																							High	Sequest HT (A2)	Unambiguous	[R].eGVYTVFAPTNEAFR.[A]	N-Term(iTRAQ4plex)	1	1	4507467	0	3	0.605	0	1	1	615.649	1844.93	1844.93	1.29	0.0008	HCD (High Energy Collision Dissociation)	MS2	0	22.2	87.5	55.5989	16469
	4507467																							High	Sequest HT (A2)	Unambiguous	[R].yGTLFTMDR.[V]	N-Term(iTRAQ4plex)	1	1	4507467	0	2	0.5028	0	1	1	624.315	1247.62	1247.62	1.08	0.00067	HCD (High Energy Collision Dissociation)	MS2	0	137.5	87.5	45.849	12728
	4507467																							High	Sequest HT (A2)	Unambiguous	[R].dLLNNHILk.[S]	N-Term(iTRAQ4plex); K9(iTRAQ4plex)	1	1	4507467	0	3	0.434	0	1	1	456.613	1367.83	1367.82	0.36	0.00016	HCD (High Energy Collision Dissociation)	MS2	0	103.1	49.68	25.9772	4809
	4507467																							High	Sequest HT (A2)	Unambiguous	[R].dLLNNHILk.[S]	N-Term(iTRAQ4plex); K9(iTRAQ4plex)	1	1	4507467	0	3	0.5353	0	1	1	456.614	1367.83	1367.82	2.75	0.00125	HCD (High Energy Collision Dissociation)	MS2	17.7871	126.3	87.5	26.9084	5729
	4507467																							High	Sequest HT (A2)	Unambiguous	[R].iLGDPEALR.[D]	N-Term(iTRAQ4plex)	1	1	4507467	0	2	0.4452	0	1	1	564.331	1127.66	1127.65	1.16	0.00065	HCD (High Energy Collision Dissociation)	MS2	0	168.5	83.189	35.8473	9068
	4507467																							High	Sequest HT (A2)	Unambiguous	[R].lAPVYQk.[L]	N-Term(iTRAQ4plex); K7(iTRAQ4plex)	1	1	4507467	0	2	0.3105	0	1	1	553.845	1106.68	1106.68	2.04	0.00113	HCD (High Energy Collision Dissociation)	MS2	15.0412	204.7	150	22.9919	4243
Medium	4507869	NP_003361.1	VASP	7408	vasodilator-stimulated phosphoprotein	0.023	3	2	1	0	2.98					338.7	371	243.5	246.9
	4507869																							High	Mascot (A5)	Unambiguous	[R].vQIYHNPTANSFR.[V]	N-Term(iTRAQ4plex)	1	4	530417133; 530417131; 4507869; 1034609212	0	3	1	0	1	1	564.297	1690.88	1690.88	-0.52	-0.00029	HCD (High Energy Collision Dissociation)	MS2	12.1987	70.3	150	21.8044	3849
	4507869																							High	Sequest HT (A2)	Unambiguous	[R].vQIYHNPTANSFR.[V]	N-Term(iTRAQ4plex)	1	4	530417133; 530417131; 4507869; 1034609212	0	3	0.245	0	1	1	564.297	1690.88	1690.88	-0.52	-0.00029	HCD (High Energy Collision Dissociation)	MS2	12.1987	70.3	150	21.8044	3849
High	4557323	NP_000031.1	APOC3	345	apolipoprotein C-III	0	16	12	1	316	37.4	85.7	122.1	102.1	90.1	86.4	122.3	100.7	90.6	81.8	118.9	106.2	93.1
	4557323																							High	Mascot (A5)	Unambiguous	[K].dALSSVQESQVAQQAR.[G]	N-Term(iTRAQ4plex)	1	1	4557323	0	2	0.9	0	1	1	930.979	1860.95	1860.95	-1.41	-0.00131	HCD (High Energy Collision Dissociation)	MS2	0	111.5	175.327	29.2472	6285
	4557323																							High	Mascot (A5)	Unambiguous	[K].dALSSVQESQVAQQAR.[G]	N-Term(iTRAQ4plex)	1	1	4557323	0	3	0.8254	0	1	1	620.989	1860.95	1860.95	-0.87	-0.00054	HCD (High Energy Collision Dissociation)	MS2	55.2065	39.7	61.221	25.1231	4537
	4557323																							High	Mascot (A5)	Unambiguous	[K].dALSSVQESQVAQQAR.[G]	N-Term(iTRAQ4plex)	1	1	4557323	0	3	0.8276	0	1	1	620.989	1860.95	1860.95	-0.56	-0.00035	HCD (High Energy Collision Dissociation)	MS2	0	59.4	105.451	29.2171	6275
	4557323																							High	Mascot (A5)	Unambiguous	[K].dALSSVQESQVAQQAR.[G]	N-Term(iTRAQ4plex)	1	1	4557323	0	2	0.899	0	1	1	930.98	1860.95	1860.95	0.04	4e-05	HCD (High Energy Collision Dissociation)	MS2	0	81.5	107.449	26.0597	5415
	4557323																							High	Mascot (A5)	Unambiguous	[K].dALSSVQESQVAQQAR.[G]	N-Term(iTRAQ4plex)	1	1	4557323	0	3	0.7606	0	1	1	620.989	1860.95	1860.95	0.36	0.00022	HCD (High Energy Collision Dissociation)	MS2	44.8014	43.1	87.5	26.0345	5404
	4557323																							High	Mascot (A5)	Unambiguous	[K].dALSSVQESQVAQQAR.[G]	N-Term(iTRAQ4plex)	1	1	4557323	0	2	0.8617	0	1	1	930.982	1860.96	1860.95	1.44	0.00134	HCD (High Energy Collision Dissociation)	MS2	0	50.2	44.685	25.1473	4545
	4557323																							High	Sequest HT (A2)	Unambiguous	[K].dALSSVQESQVAQQAR.[G]	N-Term(iTRAQ4plex)	1	1	4557323	0	3	0.5279	0	1	1	620.989	1860.95	1860.95	-0.56	-0.00035	HCD (High Energy Collision Dissociation)	MS2	0	59.4	105.451	29.2171	6275
	4557323																							High	Sequest HT (A2)	Unambiguous	[K].dALSSVQESQVAQQAR.[G]	N-Term(iTRAQ4plex)	1	1	4557323	0	2	0.5294	0	1	1	930.979	1860.95	1860.95	-1.41	-0.00131	HCD (High Energy Collision Dissociation)	MS2	0	111.5	175.327	29.2472	6285
	4557323																							High	Sequest HT (A2)	Unambiguous	[K].dALSSVQESQVAQQAR.[G]	N-Term(iTRAQ4plex)	1	1	4557323	0	3	0.5189	0	1	1	620.989	1860.95	1860.95	-0.87	-0.00054	HCD (High Energy Collision Dissociation)	MS2	55.2065	39.7	61.221	25.1231	4537
	4557323																							High	Sequest HT (A2)	Unambiguous	[K].dALSSVQESQVAQQAR.[G]	N-Term(iTRAQ4plex)	1	1	4557323	0	2	0.5776	0	1	1	930.982	1860.96	1860.95	1.44	0.00134	HCD (High Energy Collision Dissociation)	MS2	0	50.2	44.685	25.1473	4545
	4557323																							High	Sequest HT (A2)	Unambiguous	[K].dALSSVQESQVAQQAR.[G]	N-Term(iTRAQ4plex)	1	1	4557323	0	3	0.5147	0	1	1	620.989	1860.95	1860.95	0.36	0.00022	HCD (High Energy Collision Dissociation)	MS2	44.8014	43.1	87.5	26.0345	5404
	4557323																							High	Sequest HT (A2)	Unambiguous	[K].dALSSVQESQVAQQAR.[G]	N-Term(iTRAQ4plex)	1	1	4557323	0	2	0.5669	0	1	1	930.98	1860.95	1860.95	0.04	4e-05	HCD (High Energy Collision Dissociation)	MS2	0	81.5	107.449	26.0597	5415
High	4557389	NP_000553.1	C8A	731	complement component C8 alpha chain	0	1	4	1	31	4.62	302.6	311.1	292.3	293.9
	4557389																							High	Mascot (A5)	Unambiguous	[R].sLLQPNk.[F]	N-Term(iTRAQ4plex); K7(iTRAQ4plex)	1	3	4557389; 1034561569; 767905874	0	2	0.7419	0	1	1	544.339	1087.67	1087.67	0.16	9e-05	HCD (High Energy Collision Dissociation)	MS2	11.4929	84.6	150	17.8004	2605
	4557389																							High	Mascot (A5)	Unambiguous	[R].sLLQPNk.[F]	N-Term(iTRAQ4plex); K7(iTRAQ4plex)	1	3	4557389; 1034561569; 767905874	0	2	0.8667	0	1	1	544.339	1087.67	1087.67	0.02	1e-05	HCD (High Energy Collision Dissociation)	MS2	38.254	44.8	219.584	18.3285	2759
	4557389																							High	Sequest HT (A2)	Unambiguous	[R].sLLQPNk.[F]	N-Term(iTRAQ4plex); K7(iTRAQ4plex)	1	3	4557389; 1034561569; 767905874	0	2	0.4246	0	1	1	544.339	1087.67	1087.67	0.16	9e-05	HCD (High Energy Collision Dissociation)	MS2	11.4929	84.6	150	17.8004	2605
	4557389																							High	Sequest HT (A2)	Unambiguous	[R].sLLQPNk.[F]	N-Term(iTRAQ4plex); K7(iTRAQ4plex)	1	3	4557389; 1034561569; 767905874	0	2	0.3785	0	1	1	544.339	1087.67	1087.67	0.02	1e-05	HCD (High Energy Collision Dissociation)	MS2	38.254	44.8	219.584	18.3285	2759
High	4557871	NP_001054.1	TF	7018	serotransferrin isoform 1	0	2	11	1	94	15.59	100.7	178.4	64.8	56.2	105.7	166.3	67.7	60.3	112.9	172.9	61.4	52.8
	4557871																							High	Mascot (A5)	Unambiguous	[AK].gDVAFVk.[H]	N-Term(iTRAQ4plex); K7(iTRAQ4plex)	1	3	4557871; 1241781337; 1233951439	0	2	0.6471	0	1	1	512.307	1023.61	1023.61	-0.97	-0.0005	HCD (High Energy Collision Dissociation)	MS2	0	85.5	31.878	19.5044	2954
	4557871																							High	Mascot (A5)	Unambiguous	[AK].gDVAFVk.[H]	N-Term(iTRAQ4plex); K7(iTRAQ4plex)	1	3	4557871; 1241781337; 1233951439	0	2	0.6562	0	1	1	512.307	1023.61	1023.61	-0.97	-0.00049	HCD (High Energy Collision Dissociation)	MS2	39.3114	322.3	150	20.8594	3533
	4557871																							High	Mascot (A5)	Unambiguous	[AK].gDVAFVk.[H]	N-Term(iTRAQ4plex); K7(iTRAQ4plex)	1	3	4557871; 1241781337; 1233951439	0	2	0.6216	0	1	1	512.307	1023.61	1023.61	-0.25	-0.00013	HCD (High Energy Collision Dissociation)	MS2	2.26288	491	26.64	20.2016	3326
	4557871																							High	Mascot (A5)	Unambiguous	[AK].gDVAFVk.[H]	N-Term(iTRAQ4plex); K7(iTRAQ4plex)	1	3	4557871; 1241781337; 1233951439	0	2	0.6471	0	1	1	512.307	1023.61	1023.61	-1.45	-0.00074	HCD (High Energy Collision Dissociation)	MS2	20.4338	118.5	33.239	18.4964	2768
	4557871																							High	Mascot (A5)	Selected	[AK].gDVAFVk.[H]	N-Term(iTRAQ4plex); K7(iTRAQ4plex)	1	3	4557871; 1241781337; 1233951439	0	2	0.6286	0	1	1	512.307	1023.61	1023.61	0.01	0	HCD (High Energy Collision Dissociation)	MS2	1.01965	1572.3	44.453	22.684	4140
	4557871																							High	Mascot (A5)	Unambiguous	[AK].gDVAFVk.[H]	N-Term(iTRAQ4plex); K7(iTRAQ4plex)	1	3	4557871; 1241781337; 1233951439	0	2	0.6286	0	1	1	512.307	1023.61	1023.61	-0.14	-7e-05	HCD (High Energy Collision Dissociation)	MS2	6.79417	282.8	11.864	19.0028	2853
	4557871																							High	Sequest HT (A2)	Unambiguous	[AK].gDVAFVk.[H]	N-Term(iTRAQ4plex); K7(iTRAQ4plex)	1	3	4557871; 1241781337; 1233951439	0	2	0.5101	0	1	1	512.307	1023.61	1023.61	-0.97	-0.0005	HCD (High Energy Collision Dissociation)	MS2	0	85.5	31.878	19.5044	2954
	4557871																							High	Sequest HT (A2)	Unambiguous	[AK].gDVAFVk.[H]	N-Term(iTRAQ4plex); K7(iTRAQ4plex)	1	3	4557871; 1241781337; 1233951439	0	2	0.473	0	1	1	512.307	1023.61	1023.61	-0.97	-0.00049	HCD (High Energy Collision Dissociation)	MS2	39.3114	322.3	150	20.8594	3533
	4557871																							High	Sequest HT (A2)	Unambiguous	[AK].gDVAFVk.[H]	N-Term(iTRAQ4plex); K7(iTRAQ4plex)	1	3	4557871; 1241781337; 1233951439	0	2	0.4517	0	1	1	512.307	1023.61	1023.61	-1.45	-0.00074	HCD (High Energy Collision Dissociation)	MS2	20.4338	118.5	33.239	18.4964	2768
	4557871																							High	Sequest HT (A2)	Unambiguous	[AK].gDVAFVk.[H]	N-Term(iTRAQ4plex); K7(iTRAQ4plex)	1	3	4557871; 1241781337; 1233951439	0	2	0.5	0	1	1	512.307	1023.61	1023.61	-0.25	-0.00013	HCD (High Energy Collision Dissociation)	MS2	2.26288	491	26.64	20.2016	3326
	4557871																							High	Sequest HT (A2)	Unambiguous	[AK].gDVAFVk.[H]	N-Term(iTRAQ4plex); K7(iTRAQ4plex)	1	3	4557871; 1241781337; 1233951439	0	2	0.4635	0	1	1	512.307	1023.61	1023.61	-0.14	-7e-05	HCD (High Energy Collision Dissociation)	MS2	6.79417	282.8	11.864	19.0028	2853
High	4757756	NP_004030.1	ANXA2	302	annexin A2 isoform 2	0	6	5	2	65	3.78	149.6	187.9	131.8	130.7					221.6	152.2	109.9	116.4
	4757756																							High	Mascot (A5)	Selected	[M].sTVHEILck.[L]	N-Term(Prot)(Acetyl); N-Term(iTRAQ4plex); C8(Methylthio); K9(iTRAQ4plex)	1	1	4757756	0	2	1	0	1	1	631.323	1261.64	1405.74	-102510	-72.0515	HCD (High Energy Collision Dissociation)	MS2	58.6971	160.6	150	43.6277	11125
	4757756																							High	Mascot (A5)	Selected	[M].sTVHEILck.[L]	N-Term(Prot)(Acetyl); N-Term(iTRAQ4plex); C8(Methylthio); K9(iTRAQ4plex)	1	1	4757756	0	2	1	0	1	1	631.324	1261.64	1405.74	-102510	-72.051	HCD (High Energy Collision Dissociation)	MS2	21.4125	81.2	50.46	39.7476	9293
	4757756																							High	Mascot (A5)	Selected	[M].sTVHEILck.[L]	N-Term(Prot)(Acetyl); N-Term(iTRAQ4plex); C8(Methylthio); K9(iTRAQ4plex)	1	1	4757756	0	2	0.8148	0	1	1	631.324	1261.64	1405.74	-102509	-72.0508	HCD (High Energy Collision Dissociation)	MS2	59.3395	72.2	65.326	40.4223	10773
	4757756																							High	Mascot (A5)	Unambiguous	[K].dIISDTSGDFR.[K]	N-Term(iTRAQ4plex)	1	3	1034590347; 50845388; 4757756	0	2	0.8	0	1	1	685.339	1369.67	1369.67	-0.25	-0.00017	HCD (High Energy Collision Dissociation)	MS2	0	121.9	150	40.5674	10084
	4757756																							High	Sequest HT (A2)	Unambiguous	[K].dIISDTSGDFR.[K]	N-Term(iTRAQ4plex)	1	3	1034590347; 50845388; 4757756	0	2	0.5397	0	1	1	685.339	1369.67	1369.67	-0.25	-0.00017	HCD (High Energy Collision Dissociation)	MS2	0	121.9	150	40.5674	10084
High	4758356	NP_004102.1	FEN1	2237	flap endonuclease 1	0	2	4	1	57	5.75	304	349.1	288.3	258.6
	4758356																							High	Mascot (A5)	Unambiguous	[R].aVDLIQk.[H]	N-Term(iTRAQ4plex); K7(iTRAQ4plex)	1	1	4758356	0	2	0.1707	0	1	1	537.842	1074.68	1074.68	-0.2	-0.00011	HCD (High Energy Collision Dissociation)	MS2	52.867	312.6	55.179	24.474	4335
	4758356																							High	Mascot (A5)	Unambiguous	[R].aVDLIQk.[H]	N-Term(iTRAQ4plex); K7(iTRAQ4plex)	1	1	4758356	0	2	0.2857	0	1	1	537.842	1074.68	1074.68	0.96	0.00052	HCD (High Energy Collision Dissociation)	MS2	31.6473	385.8	87.063	27.9849	5877
	4758356																							High	Sequest HT (A2)	Unambiguous	[R].aVDLIQk.[H]	N-Term(iTRAQ4plex); K7(iTRAQ4plex)	1	1	4758356	0	2	0.1946	0	1	1	537.842	1074.68	1074.68	0.96	0.00052	HCD (High Energy Collision Dissociation)	MS2	31.6473	385.8	87.063	27.9849	5877
	4758356																							High	Sequest HT (A2)	Unambiguous	[R].aVDLIQk.[H]	N-Term(iTRAQ4plex); K7(iTRAQ4plex)	1	1	4758356	0	2	0.1516	0	1	1	537.842	1074.68	1074.68	-0.2	-0.00011	HCD (High Energy Collision Dissociation)	MS2	52.867	312.6	55.179	24.474	4335
High	4758638	NP_004896.1	PRDX6	9588	peroxiredoxin-6	0	13	7	3	0	10.21	117.4	114.9	81.7	86	87.6	97.3	106.5	108.6	87.9	149.8	83.8	78.5
	4758638																							High	Mascot (A5)	Unambiguous	[K].lSILYPATTGR.[N]	N-Term(iTRAQ4plex)	1	1	4758638	0	2	1	0	1	1	668.392	1335.78	1335.78	1.15	0.00077	HCD (High Energy Collision Dissociation)	MS2	24.2915	103.3	150	49.7998	13222
	4758638																							High	Mascot (A5)	Unambiguous	[R].nFDEILR.[V]	N-Term(iTRAQ4plex)	1	1	4758638	0	2	0.25	0	1	1	525.789	1050.57	1050.57	0.4	0.00021	HCD (High Energy Collision Dissociation)	MS2	18.7013	90.2	87.5	37.1561	9573
	4758638																							High	Mascot (A5)	Unambiguous	[K].lSILYPATTGR.[N]	N-Term(iTRAQ4plex)	1	1	4758638	0	2	0.8571	0	1	1	668.391	1335.77	1335.78	-0.75	-0.0005	HCD (High Energy Collision Dissociation)	MS2	51.3552	55.7	60.289	46.8936	13156
	4758638																							High	Sequest HT (A2)	Unambiguous	[K].lSILYPATTGR.[N]	N-Term(iTRAQ4plex)	1	1	4758638	0	2	0.4702	0	1	1	668.392	1335.78	1335.78	1.15	0.00077	HCD (High Energy Collision Dissociation)	MS2	24.2915	103.3	150	49.7998	13222
	4758638																							High	Sequest HT (A2)	Unambiguous	[R].nFDEILR.[V]	N-Term(iTRAQ4plex)	1	1	4758638	0	2	0.3877	0	1	1	525.789	1050.57	1050.57	0.4	0.00021	HCD (High Energy Collision Dissociation)	MS2	18.7013	90.2	87.5	37.1561	9573
	4758638																							High	Sequest HT (A2)	Unambiguous	[K].lSILYPATTGR.[N]	N-Term(iTRAQ4plex)	1	1	4758638	0	2	0.3551	0	1	1	668.391	1335.77	1335.78	-0.75	-0.0005	HCD (High Energy Collision Dissociation)	MS2	51.3552	55.7	60.289	46.8936	13156
	4758638																							High	Sequest HT (A2)	Selected	[R].dFTPVcTTELGR.[A]	N-Term(iTRAQ4plex); C6(Methylthio)	1	1	4758638	0	2	0.5628	0	1	1	764.867	1528.73	1528.73	0.97	0.00075	HCD (High Energy Collision Dissociation)	MS2	31.2917	82.5	64.441	51.6709	13233
High	4758988	NP_004152.1	RAB1A	5861	ras-related protein Rab-1A isoform 1	0	8	6	1	129	14.45	134.7	139	159.7	166.6					117.1	149.5	180.8	152.6
	4758988																							High	Mascot (A5)	Unambiguous	[K].eFADSLGIPFLETSAk.[N]	N-Term(iTRAQ4plex); K16(iTRAQ4plex)	1	3	4758988; 530367912; 13569962	0	3	1	0	1	1	671.697	2013.08	2013.08	-1.39	-0.00093	HCD (High Energy Collision Dissociation)	MS2	46.7622	76.2	150	78.7654	22919
	4758988																							High	Mascot (A5)	Unambiguous	[K].eFADSLGIPFLETSAk.[N]	N-Term(iTRAQ4plex); K16(iTRAQ4plex)	1	3	4758988; 530367912; 13569962	0	3	1	0	1	1	671.697	2013.08	2013.08	-0.39	-0.00026	HCD (High Energy Collision Dissociation)	MS2	57.5983	38	72.659	76.5307	24425
	4758988																							High	Mascot (A5)	Unambiguous	[K].eFADSLGIPFLETSAk.[N]	N-Term(iTRAQ4plex); K16(iTRAQ4plex)	1	3	4758988; 530367912; 13569962	0	3	1	0	1	1	671.699	2013.08	2013.08	2.46	0.00165	HCD (High Energy Collision Dissociation)	MS2	0	21.6	58.388	75.9769	21631
	4758988																							High	Sequest HT (A2)	Unambiguous	[K].eFADSLGIPFLETSAk.[N]	N-Term(iTRAQ4plex); K16(iTRAQ4plex)	1	3	4758988; 530367912; 13569962	0	3	0.7265	0	1	1	671.699	2013.08	2013.08	2.46	0.00165	HCD (High Energy Collision Dissociation)	MS2	0	21.6	58.388	75.9769	21631
	4758988																							High	Sequest HT (A2)	Unambiguous	[K].eFADSLGIPFLETSAk.[N]	N-Term(iTRAQ4plex); K16(iTRAQ4plex)	1	3	4758988; 530367912; 13569962	0	3	0.7212	0	1	1	671.697	2013.08	2013.08	-1.39	-0.00093	HCD (High Energy Collision Dissociation)	MS2	46.7622	76.2	150	78.7654	22919
	4758988																							High	Sequest HT (A2)	Unambiguous	[K].eFADSLGIPFLETSAk.[N]	N-Term(iTRAQ4plex); K16(iTRAQ4plex)	1	3	4758988; 530367912; 13569962	0	3	0.7119	0	1	1	671.697	2013.08	2013.08	-0.39	-0.00026	HCD (High Energy Collision Dissociation)	MS2	57.5983	38	72.659	76.5307	24425
High	4826762	NP_005134.1	HP	3240	haptoglobin isoform 1	0	7	12	3	129	21.63	80.3	104.2	108.3	107.2	80.1	93.6	116.8	109.5	83	95.3	112.6	109.1
	4826762																							High	Mascot (A5)	Unambiguous	[R].vMPIcLPSk.[ND]	N-Term(iTRAQ4plex); C5(Methylthio); K9(iTRAQ4plex)	1	5	1370468378; 45580723; 4826762; 186910296; 970259822	0	2	1	0	1	1	661.367	1321.73	1321.73	-1.24	-0.00082	HCD (High Energy Collision Dissociation)	MS2	0	170.5	80.185	53.4768	15646
	4826762																							High	Mascot (A5)	Unambiguous	[R].vMPIcLPSk.[ND]	N-Term(iTRAQ4plex); C5(Methylthio); K9(iTRAQ4plex)	1	5	1370468378; 45580723; 4826762; 186910296; 970259822	0	2	0.8649	0	1	1	661.367	1321.73	1321.73	-0.84	-0.00055	HCD (High Energy Collision Dissociation)	MS2	39.8073	302.6	150	56.3186	15442
	4826762																							High	Mascot (A5)	Unambiguous	[R].vMPIcLPSk.[ND]	N-Term(iTRAQ4plex); C5(Methylthio); K9(iTRAQ4plex)	1	5	1370468378; 45580723; 4826762; 186910296; 970259822	0	2	0.8929	0	1	1	661.368	1321.73	1321.73	-0.38	-0.00025	HCD (High Energy Collision Dissociation)	MS2	9.98188	81.7	26.499	52.8573	13630
	4826762																							High	Mascot (A5)	Unambiguous	[K].gSFPWQAk.[M]	N-Term(iTRAQ4plex); K8(iTRAQ4plex)	1	5	1370468378; 45580723; 4826762; 186910296; 970259822	0	2	0.9722	0	1	1	604.837	1208.67	1208.67	-0.45	-0.00027	HCD (High Energy Collision Dissociation)	MS2	25.9683	233.5	150	35.4471	8345
	4826762																							High	Mascot (A5)	Unambiguous	[K].lPEcEAVcGkPk.[N]	N-Term(iTRAQ4plex); C4(Methylthio); C8(Methylthio); K10(iTRAQ4plex); K12(iTRAQ4plex)	1	5	1370468378; 45580723; 4826762; 186910296; 970259822	0	3	1	0	1	1	599.974	1797.91	1797.91	-1.26	-0.00075	HCD (High Energy Collision Dissociation)	MS2	34.6164	63.8	46.608	42.0635	10023
	4826762																							High	Mascot (A5)	Unambiguous	[K].lPEcEAVcGkPk.[N]	N-Term(iTRAQ4plex); C4(Methylthio); C8(Methylthio); K10(iTRAQ4plex); K12(iTRAQ4plex)	1	5	1370468378; 45580723; 4826762; 186910296; 970259822	0	3	1	0	1	1	599.975	1797.91	1797.91	0	0	HCD (High Energy Collision Dissociation)	MS2	51.0485	207.7	106.43	45.8054	11866
	4826762																							High	Sequest HT (A2)	Unambiguous	[R].vMPIcLPSk.[ND]	N-Term(iTRAQ4plex); C5(Methylthio); K9(iTRAQ4plex)	1	5	1370468378; 45580723; 4826762; 186910296; 970259822	0	2	0.5581	0	1	1	661.368	1321.73	1321.73	-0.38	-0.00025	HCD (High Energy Collision Dissociation)	MS2	9.98188	81.7	26.499	52.8573	13630
	4826762																							High	Sequest HT (A2)	Unambiguous	[R].vMPIcLPSk.[ND]	N-Term(iTRAQ4plex); C5(Methylthio); K9(iTRAQ4plex)	1	5	1370468378; 45580723; 4826762; 186910296; 970259822	0	2	0.5594	0	1	1	661.367	1321.73	1321.73	-0.84	-0.00055	HCD (High Energy Collision Dissociation)	MS2	39.8073	302.6	150	56.3186	15442
	4826762																							High	Sequest HT (A2)	Unambiguous	[K].gSFPWQAk.[M]	N-Term(iTRAQ4plex); K8(iTRAQ4plex)	1	5	1370468378; 45580723; 4826762; 186910296; 970259822	0	2	0.5271	0	1	1	604.837	1208.67	1208.67	-0.45	-0.00027	HCD (High Energy Collision Dissociation)	MS2	25.9683	233.5	150	35.4471	8345
	4826762																							High	Sequest HT (A2)	Unambiguous	[K].lPEcEAVcGkPk.[N]	N-Term(iTRAQ4plex); C4(Methylthio); C8(Methylthio); K10(iTRAQ4plex); K12(iTRAQ4plex)	1	5	1370468378; 45580723; 4826762; 186910296; 970259822	0	3	0.6255	0	1	1	599.975	1797.91	1797.91	0	0	HCD (High Energy Collision Dissociation)	MS2	51.0485	207.7	106.43	45.8054	11866
	4826762																							High	Sequest HT (A2)	Unambiguous	[K].lPEcEAVcGkPk.[N]	N-Term(iTRAQ4plex); C4(Methylthio); C8(Methylthio); K10(iTRAQ4plex); K12(iTRAQ4plex)	1	5	1370468378; 45580723; 4826762; 186910296; 970259822	0	3	0.7094	0	1	1	599.974	1797.91	1797.91	-1.26	-0.00075	HCD (High Energy Collision Dissociation)	MS2	34.6164	63.8	46.608	42.0635	10023
	4826762																							High	Sequest HT (A2)	Unambiguous	[R].vMPIcLPSk.[ND]	N-Term(iTRAQ4plex); C5(Methylthio); K9(iTRAQ4plex)	1	5	1370468378; 45580723; 4826762; 186910296; 970259822	0	2	0.5587	0	1	1	661.367	1321.73	1321.73	-1.24	-0.00082	HCD (High Energy Collision Dissociation)	MS2	0	170.5	80.185	53.4768	15646
High	4885377	NP_005311.1	HIST1H1D	3007	histone H1.3	0	15	14	4	197	29.71	95.6	104.1	95.9	104.4	86.7	104.9	103	105.4	90.2	93.1	107.3	109.4
	4885377																							High	Mascot (A5)	Unambiguous	[K].aLAAAGYDVEk.[N]	N-Term(iTRAQ4plex); K11(iTRAQ4plex)	1	5	4885377; 4885379; 4885375; 4885373; 20544168	0	3	0.8444	0	1	1	465.929	1395.77	1395.77	0.85	0.0004	HCD (High Energy Collision Dissociation)	MS2	53.4025	127.1	87.5	25.8427	5325
	4885377																							High	Mascot (A5)	Unambiguous	[K].aLAAAGYDVEk.[N]	N-Term(iTRAQ4plex); K11(iTRAQ4plex)	1	5	4885377; 4885379; 4885375; 4885373; 20544168	0	2	0.9167	0	1	1	698.391	1395.77	1395.77	1.37	0.00096	HCD (High Energy Collision Dissociation)	MS2	0	96.7	150	28.7599	6123
	4885377																							High	Mascot (A5)	Unambiguous	[R].sGVSLAALk.[K]	N-Term(iTRAQ4plex); K9(iTRAQ4plex)	1	3	4885377; 4885379; 4885375	0	2	0.7759	0	1	1	567.361	1133.72	1133.71	1.94	0.0011	HCD (High Energy Collision Dissociation)	MS2	18.9808	158.3	63.832	29.3878	5832
	4885377																							High	Mascot (A5)	Unambiguous	[R].kASGPPVSELITk.[A]	N-Term(iTRAQ4plex); K1(iTRAQ4plex); K13(iTRAQ4plex)	1	3	4885377; 4885379; 4885375	1	3	1	0	1	1	587.029	1759.07	1759.07	2.49	0.00146	HCD (High Energy Collision Dissociation)	MS2	100	47.3	150	26.4442	5368
	4885377																							High	Mascot (A5)	Unambiguous	[K].aSGPPVSELITk.[A]	N-Term(iTRAQ4plex); K12(iTRAQ4plex)	1	3	4885377; 4885379; 4885375	0	2	0.6552	0	1	1	743.94	1486.87	1486.87	0.91	0.00067	HCD (High Energy Collision Dissociation)	MS2	31.8857	102.1	150	38.8907	9519
	4885377																							High	Mascot (A5)	Unambiguous	[K].aSGPPVSELITk.[A]	N-Term(iTRAQ4plex); K12(iTRAQ4plex)	1	3	4885377; 4885379; 4885375	0	2	0.7812	0	1	1	743.941	1486.87	1486.87	1.22	0.00091	HCD (High Energy Collision Dissociation)	MS2	0	102.4	87.5	35.7444	9027
	4885377																							High	Mascot (A5)	Unambiguous	[K].aSGPPVSELITk.[A]	N-Term(iTRAQ4plex); K12(iTRAQ4plex)	1	3	4885377; 4885379; 4885375	0	2	0.931	0	1	1	743.938	1486.87	1486.87	-2.72	-0.00202	HCD (High Energy Collision Dissociation)	MS2	50.321	109.7	71.152	34.9296	7683
	4885377																							High	Sequest HT (A2)	Unambiguous	[K].aLAAAGYDVEk.[N]	N-Term(iTRAQ4plex); K11(iTRAQ4plex)	1	5	4885377; 4885379; 4885375; 4885373; 20544168	0	2	0.6138	0	1	1	698.391	1395.77	1395.77	1.37	0.00096	HCD (High Energy Collision Dissociation)	MS2	0	96.7	150	28.7599	6123
	4885377																							High	Sequest HT (A2)	Unambiguous	[R].kASGPPVSELITk.[A]	N-Term(iTRAQ4plex); K1(iTRAQ4plex); K13(iTRAQ4plex)	1	3	4885377; 4885379; 4885375	1	3	0.6499	0	1	1	587.029	1759.07	1759.07	2.49	0.00146	HCD (High Energy Collision Dissociation)	MS2	100	47.3	150	26.4442	5368
	4885377																							High	Sequest HT (A2)	Unambiguous	[K].aSGPPVSELITk.[A]	N-Term(iTRAQ4plex); K12(iTRAQ4plex)	1	3	4885377; 4885379; 4885375	0	2	0.5736	0	1	1	743.94	1486.87	1486.87	0.91	0.00067	HCD (High Energy Collision Dissociation)	MS2	31.8857	102.1	150	38.8907	9519
	4885377																							High	Sequest HT (A2)	Unambiguous	[R].sGVSLAALk.[K]	N-Term(iTRAQ4plex); K9(iTRAQ4plex)	1	3	4885377; 4885379; 4885375	0	2	0.4735	0	1	1	567.361	1133.72	1133.71	1.94	0.0011	HCD (High Energy Collision Dissociation)	MS2	18.9808	158.3	63.832	29.3878	5832
	4885377																							High	Sequest HT (A2)	Unambiguous	[K].aSGPPVSELITk.[A]	N-Term(iTRAQ4plex); K12(iTRAQ4plex)	1	3	4885377; 4885379; 4885375	0	2	0.5541	0	1	1	743.938	1486.87	1486.87	-2.72	-0.00202	HCD (High Energy Collision Dissociation)	MS2	50.321	109.7	71.152	34.9296	7683
	4885377																							High	Sequest HT (A2)	Unambiguous	[K].aSGPPVSELITk.[A]	N-Term(iTRAQ4plex); K12(iTRAQ4plex)	1	3	4885377; 4885379; 4885375	0	2	0.6227	0	1	1	743.941	1486.87	1486.87	1.22	0.00091	HCD (High Energy Collision Dissociation)	MS2	0	102.4	87.5	35.7444	9027
	4885377																							High	Sequest HT (A2)	Unambiguous	[K].aLAAAGYDVEk.[N]	N-Term(iTRAQ4plex); K11(iTRAQ4plex)	1	5	4885377; 4885379; 4885375; 4885373; 20544168	0	3	0.5401	0	1	1	465.929	1395.77	1395.77	0.85	0.0004	HCD (High Energy Collision Dissociation)	MS2	53.4025	127.1	87.5	25.8427	5325
High	5031573	NP_005712.1	ACTR3	10096	actin-related protein 3 isoform 1	0	5	2	1	44	5.62					400.9	323	263.3	212.7
	5031573																							High	Mascot (A5)	Unambiguous	[R].aEPEDHYFLLTEPPLNTPENR.[E]	N-Term(iTRAQ4plex)	1	2	5031573; 460417294	0	3	1	0	1	1	876.101	2626.29	2626.29	-0.38	-0.00033	HCD (High Energy Collision Dissociation)	MS2	47.0433	10.3	92.325	52.9719	15449
	5031573																							High	Sequest HT (A2)	Unambiguous	[R].aEPEDHYFLLTEPPLNTPENR.[E]	N-Term(iTRAQ4plex)	1	2	5031573; 460417294	0	3	0.6975	0	1	1	876.101	2626.29	2626.29	-0.38	-0.00033	HCD (High Energy Collision Dissociation)	MS2	47.0433	10.3	92.325	52.9719	15449
High	5031635	NP_005498.1	CFL1	1072	cofilin-1	0	27	14	3	267	33.7	81.2	97.1	107.2	114.5	84.4	98.7	116.3	100.6	90.9	83.5	115.7	109.9
	5031635																							High	Mascot (A5)	Unambiguous	[R].yALYDATYETk.[E]	N-Term(iTRAQ4plex); K11(iTRAQ4plex)	1	3	5031635; 343887344; 33946278	0	2	0.939	0	1	1	813.416	1625.83	1625.83	-2.81	-0.00228	HCD (High Energy Collision Dissociation)	MS2	0	67.2	150	38.71	9458
	5031635																							High	Mascot (A5)	Unambiguous	[R].yALYDATYETk.[E]	N-Term(iTRAQ4plex); K11(iTRAQ4plex)	1	3	5031635; 343887344; 33946278	0	3	1	0	1	1	542.615	1625.83	1625.83	-0.07	-4e-05	HCD (High Energy Collision Dissociation)	MS2	48.5009	93.7	87.5	35.41	8883
	5031635																							High	Mascot (A5)	Unambiguous	[K].lGGSAVISLEGkPL.[-]	N-Term(iTRAQ4plex); K12(iTRAQ4plex)	1	1	5031635	0	3	0.9394	0	1	1	543.666	1628.98	1628.98	0.56	0.0003	HCD (High Energy Collision Dissociation)	MS2	57.5506	29.2	58.95	52.5097	15266
	5031635																							High	Mascot (A5)	Unambiguous	[K].lGGSAVISLEGkPL.[-]	N-Term(iTRAQ4plex); K12(iTRAQ4plex)	1	1	5031635	0	3	1	0	1	1	543.666	1628.98	1628.98	0.88	0.00048	HCD (High Energy Collision Dissociation)	MS2	33.4118	36.5	64.095	51.8688	13285
	5031635																							High	Mascot (A5)	Unambiguous	[K].eILVGDVGQTVDDPYATFVk.[M]	N-Term(iTRAQ4plex); K20(iTRAQ4plex)	1	1	5031635	0	3	1	0	1	1	818.771	2454.3	2454.3	-0.44	-0.00036	HCD (High Energy Collision Dissociation)	MS2	45.7739	34.4	150	69.7864	19950
	5031635																							High	Mascot (A5)	Unambiguous	[K].eILVGDVGQTVDDPYATFVk.[M]	N-Term(iTRAQ4plex); K20(iTRAQ4plex)	1	1	5031635	0	3	1	0	1	1	818.771	2454.3	2454.3	-0.61	-0.0005	HCD (High Energy Collision Dissociation)	MS2	100	19.5	38.953	66.8166	18723
	5031635																							High	Mascot (A5)	Unambiguous	[K].eILVGDVGQTVDDPYATFVk.[M]	N-Term(iTRAQ4plex); K20(iTRAQ4plex)	1	1	5031635	0	3	0.8933	0	1	1	818.77	2454.3	2454.3	-2.23	-0.00183	HCD (High Energy Collision Dissociation)	MS2	0	31.4	69.688	67.4201	21138
	5031635																							High	Sequest HT (A2)	Unambiguous	[K].eILVGDVGQTVDDPYATFVk.[M]	N-Term(iTRAQ4plex); K20(iTRAQ4plex)	1	1	5031635	0	3	0.6415	0	1	1	818.771	2454.3	2454.3	-0.61	-0.0005	HCD (High Energy Collision Dissociation)	MS2	100	19.5	38.953	66.8166	18723
	5031635																							High	Sequest HT (A2)	Unambiguous	[K].lGGSAVISLEGkPL.[-]	N-Term(iTRAQ4plex); K12(iTRAQ4plex)	1	1	5031635	0	3	0.5419	0	1	1	543.666	1628.98	1628.98	0.88	0.00048	HCD (High Energy Collision Dissociation)	MS2	33.4118	36.5	64.095	51.8688	13285
	5031635																							High	Sequest HT (A2)	Unambiguous	[K].eILVGDVGQTVDDPYATFVk.[M]	N-Term(iTRAQ4plex); K20(iTRAQ4plex)	1	1	5031635	0	3	0.6242	0	1	1	818.771	2454.3	2454.3	-0.44	-0.00036	HCD (High Energy Collision Dissociation)	MS2	45.7739	34.4	150	69.7864	19950
	5031635																							High	Sequest HT (A2)	Unambiguous	[R].yALYDATYETk.[E]	N-Term(iTRAQ4plex); K11(iTRAQ4plex)	1	3	5031635; 343887344; 33946278	0	2	0.6315	0	1	1	813.416	1625.83	1625.83	-2.81	-0.00228	HCD (High Energy Collision Dissociation)	MS2	0	67.2	150	38.71	9458
	5031635																							High	Sequest HT (A2)	Unambiguous	[K].eILVGDVGQTVDDPYATFVk.[M]	N-Term(iTRAQ4plex); K20(iTRAQ4plex)	1	1	5031635	0	3	0.5923	0	1	1	818.77	2454.3	2454.3	-2.23	-0.00183	HCD (High Energy Collision Dissociation)	MS2	0	31.4	69.688	67.4201	21138
	5031635																							High	Sequest HT (A2)	Unambiguous	[R].yALYDATYETk.[E]	N-Term(iTRAQ4plex); K11(iTRAQ4plex)	1	3	5031635; 343887344; 33946278	0	3	0.5783	0	1	1	542.615	1625.83	1625.83	-0.07	-4e-05	HCD (High Energy Collision Dissociation)	MS2	48.5009	93.7	87.5	35.41	8883
	5031635																							High	Sequest HT (A2)	Unambiguous	[K].lGGSAVISLEGkPL.[-]	N-Term(iTRAQ4plex); K12(iTRAQ4plex)	1	1	5031635	0	3	0.5202	0	1	1	543.666	1628.98	1628.98	0.56	0.0003	HCD (High Energy Collision Dissociation)	MS2	57.5506	29.2	58.95	52.5097	15266
High	5031863	NP_005558.1	LGALS3BP	3959	galectin-3-binding protein	0	22	40	8	745	99.33	86.3	80	114.9	118.8	96.3	92.4	105.3	106.1	89.4	80.3	110.5	119.8
	5031863																							High	Mascot (A5)	Unambiguous	[R].iDITLSSVk.[C]	N-Term(iTRAQ4plex); K9(iTRAQ4plex)	1	1	5031863	0	2	1	0	1	1	632.392	1263.78	1263.78	0.34	0.00022	HCD (High Energy Collision Dissociation)	MS2	100	41.1	60.936	43.2035	10396
	5031863																							High	Mascot (A5)	Unambiguous	[K].tLQALEFHTVPFQLLAR.[Y]	N-Term(iTRAQ4plex)	1	1	5031863	0	3	1	0	1	1	710.073	2128.2	2128.2	0.02	2e-05	HCD (High Energy Collision Dissociation)	MS2	100	18.7	87.5	70.0467	22122
	5031863																							High	Mascot (A5)	Unambiguous	[R].eLSEALGQIFDSQR.[G]	N-Term(iTRAQ4plex)	1	1	5031863	0	2	0.9773	0	1	1	868.95	1736.89	1736.89	-0.01	-1e-05	HCD (High Energy Collision Dissociation)	MS2	0	55.5	35.598	68.4482	19293
	5031863																							High	Mascot (A5)	Unambiguous	[R].eLSEALGQIFDSQR.[G]	N-Term(iTRAQ4plex)	1	1	5031863	0	3	0.8333	0	1	1	579.636	1736.89	1736.89	0.19	0.00011	HCD (High Energy Collision Dissociation)	MS2	45.1409	35.1	87.5	69.0034	21746
	5031863																							High	Mascot (A5)	Unambiguous	[R].eLSEALGQIFDSQR.[G]	N-Term(iTRAQ4plex)	1	1	5031863	0	2	1	0	1	1	868.951	1736.89	1736.89	0.36	0.00031	HCD (High Energy Collision Dissociation)	MS2	100	72.5	150	71.9135	20650
	5031863																							High	Mascot (A5)	Unambiguous	[R].eLSEALGQIFDSQR.[G]	N-Term(iTRAQ4plex)	1	1	5031863	0	3	0.9865	0	1	1	579.637	1736.9	1736.89	1.84	0.00106	HCD (High Energy Collision Dissociation)	MS2	14.5828	67.4	150	71.8182	20618
	5031863																							High	Mascot (A5)	Unambiguous	[K].ySSDYFQAPSDYR.[Y]	N-Term(iTRAQ4plex)	1	1	5031863	0	2	1	0	1	1	871.891	1742.77	1742.78	-1.87	-0.00163	HCD (High Energy Collision Dissociation)	MS2	100	145.4	150	41.3718	10346
	5031863																							High	Mascot (A5)	Unambiguous	[K].ySSDYFQAPSDYR.[Y]	N-Term(iTRAQ4plex)	1	1	5031863	0	2	1	0	1	1	871.891	1742.78	1742.78	-1.46	-0.00127	HCD (High Energy Collision Dissociation)	MS2	0	111.8	87.5	38.1096	9850
	5031863																							High	Mascot (A5)	Unambiguous	[R].aSHEEVEGLVEk.[I]	N-Term(iTRAQ4plex); K12(iTRAQ4plex)	1	1	5031863	0	3	1	0	1	1	538.957	1614.86	1614.86	-0.23	-0.00013	HCD (High Energy Collision Dissociation)	MS2	5.67933	210.6	87.5	16.6884	2242
	5031863																							High	Mascot (A5)	Unambiguous	[R].sDLAVPSELALLk.[A]	N-Term(iTRAQ4plex); K13(iTRAQ4plex)	1	1	5031863	0	3	1	0	1	1	548.667	1643.99	1643.98	2.85	0.00156	HCD (High Energy Collision Dissociation)	MS2	100	29.4	26.278	62.0255	16941
	5031863																							High	Mascot (A5)	Unambiguous	[R].sDLAVPSELALLk.[A]	N-Term(iTRAQ4plex); K13(iTRAQ4plex)	1	1	5031863	0	3	0.9111	0	1	1	548.666	1643.98	1643.98	1.09	0.0006	HCD (High Energy Collision Dissociation)	MS2	0	62.8	87.5	62.4257	19198
	5031863																							High	Mascot (A5)	Unambiguous	[R].sDLAVPSELALLk.[A]	N-Term(iTRAQ4plex); K13(iTRAQ4plex)	1	1	5031863	0	2	1	0	1	1	822.496	1643.98	1643.98	1.05	0.00087	HCD (High Energy Collision Dissociation)	MS2	32.4922	227	150	65.262	18436
	5031863																							High	Mascot (A5)	Unambiguous	[R].sDLAVPSELALLk.[A]	N-Term(iTRAQ4plex); K13(iTRAQ4plex)	1	1	5031863	0	2	1	0	1	1	822.495	1643.98	1643.98	0.22	0.00018	HCD (High Energy Collision Dissociation)	MS2	10.9987	131.3	55.628	62.0703	16959
	5031863																							High	Mascot (A5)	Unambiguous	[R].sDLAVPSELALLk.[A]	N-Term(iTRAQ4plex); K13(iTRAQ4plex)	1	1	5031863	0	2	1	0	1	1	822.495	1643.98	1643.98	0.62	0.00051	HCD (High Energy Collision Dissociation)	MS2	19.8545	30.7	50.819	62.4459	19207
	5031863																							High	Mascot (A5)	Unambiguous	[R].sDLAVPSELALLk.[A]	N-Term(iTRAQ4plex); K13(iTRAQ4plex)	1	1	5031863	0	3	0.9273	0	1	1	548.665	1643.98	1643.98	-0.25	-0.00014	HCD (High Energy Collision Dissociation)	MS2	14.6393	204.1	78.447	65.2906	18446
	5031863																							High	Mascot (A5)	Unambiguous	[R].aAFGQGSGPIMLDEVQcTGTEASLADck.[S]	N-Term(iTRAQ4plex); C17(Methylthio); C27(Methylthio); K28(iTRAQ4plex)	1	1	5031863	0	4	1	0	1	1	795.616	3179.44	3179.44	0.33	0.00026	HCD (High Energy Collision Dissociation)	MS2	8.50977	28.3	87.5	77.7776	24852
	5031863																							High	Mascot (A5)	Unambiguous	[R].aAFGQGSGPIMLDEVQcTGTEASLADck.[S]	N-Term(iTRAQ4plex); C17(Methylthio); C27(Methylthio); K28(iTRAQ4plex)	1	1	5031863	0	3	1	0	1	1	1060.49	3179.44	3179.44	0.2	0.00021	HCD (High Energy Collision Dissociation)	MS2	4.36848	54.1	87.5	77.7418	24838
	5031863																							High	Mascot (A5)	Unambiguous	[R].aAFGQGSGPIMLDEVQcTGTEASLADck.[S]	N-Term(iTRAQ4plex); C17(Methylthio); C27(Methylthio); K28(iTRAQ4plex)	1	1	5031863	0	3	1	0	1	1	1060.49	3179.44	3179.44	-0.31	-0.00033	HCD (High Energy Collision Dissociation)	MS2	18.0963	10.7	150	79.9582	23308
	5031863																							High	Mascot (A5)	Unambiguous	[R].aAFGQGSGPIMLDEVQcTGTEASLADck.[S]	N-Term(iTRAQ4plex); C17(Methylthio); C27(Methylthio); K28(iTRAQ4plex)	1	1	5031863	0	3	1	0	1	1	1060.49	3179.44	3179.44	-0.74	-0.00078	HCD (High Energy Collision Dissociation)	MS2	0	53	68.177	77.2066	22019
	5031863																							High	Mascot (A5)	Unambiguous	[R].yYPYQSFQTPQHPSFLFQDk.[R]	N-Term(iTRAQ4plex); K20(iTRAQ4plex)	1	1	5031863	0	3	0.907	0	1	1	937.134	2809.39	2809.39	0.76	0.00071	HCD (High Energy Collision Dissociation)	MS2	31.1005	36.9	150	58.2408	16085
	5031863																							High	Sequest HT (A2)	Unambiguous	[R].eLSEALGQIFDSQR.[G]	N-Term(iTRAQ4plex)	1	1	5031863	0	2	0.6145	0	1	1	868.95	1736.89	1736.89	-0.01	-1e-05	HCD (High Energy Collision Dissociation)	MS2	0	55.5	35.598	68.4482	19293
	5031863																							High	Sequest HT (A2)	Unambiguous	[R].sDLAVPSELALLk.[A]	N-Term(iTRAQ4plex); K13(iTRAQ4plex)	1	1	5031863	0	3	0.5281	0	1	1	548.667	1643.99	1643.98	2.85	0.00156	HCD (High Energy Collision Dissociation)	MS2	100	29.4	26.278	62.0255	16941
	5031863																							High	Sequest HT (A2)	Unambiguous	[R].sDLAVPSELALLk.[A]	N-Term(iTRAQ4plex); K13(iTRAQ4plex)	1	1	5031863	0	2	0.6612	0	1	1	822.495	1643.98	1643.98	0.22	0.00018	HCD (High Energy Collision Dissociation)	MS2	10.9987	131.3	55.628	62.0703	16959
	5031863																							High	Sequest HT (A2)	Unambiguous	[R].aAFGQGSGPIMLDEVQcTGTEASLADck.[S]	N-Term(iTRAQ4plex); C17(Methylthio); C27(Methylthio); K28(iTRAQ4plex)	1	1	5031863	0	3	0.7029	0	1	1	1060.49	3179.44	3179.44	-0.74	-0.00078	HCD (High Energy Collision Dissociation)	MS2	0	53	68.177	77.2066	22019
	5031863																							High	Sequest HT (A2)	Unambiguous	[R].sDLAVPSELALLk.[A]	N-Term(iTRAQ4plex); K13(iTRAQ4plex)	1	1	5031863	0	3	0.5736	0	1	1	548.665	1643.98	1643.98	-0.25	-0.00014	HCD (High Energy Collision Dissociation)	MS2	14.6393	204.1	78.447	65.2906	18446
	5031863																							High	Sequest HT (A2)	Unambiguous	[R].sDLAVPSELALLk.[A]	N-Term(iTRAQ4plex); K13(iTRAQ4plex)	1	1	5031863	0	2	0.6433	0	1	1	822.496	1643.98	1643.98	1.05	0.00087	HCD (High Energy Collision Dissociation)	MS2	32.4922	227	150	65.262	18436
	5031863																							High	Sequest HT (A2)	Unambiguous	[R].eLSEALGQIFDSQR.[G]	N-Term(iTRAQ4plex)	1	1	5031863	0	2	0.4059	0	1	1	868.951	1736.89	1736.89	0.36	0.00031	HCD (High Energy Collision Dissociation)	MS2	100	72.5	150	71.9135	20650
	5031863																							High	Sequest HT (A2)	Unambiguous	[R].eLSEALGQIFDSQR.[G]	N-Term(iTRAQ4plex)	1	1	5031863	0	3	0.6025	0	1	1	579.637	1736.9	1736.89	1.84	0.00106	HCD (High Energy Collision Dissociation)	MS2	14.5828	67.4	150	71.8182	20618
	5031863																							High	Sequest HT (A2)	Unambiguous	[R].yYPYQSFQTPQHPSFLFQDk.[R]	N-Term(iTRAQ4plex); K20(iTRAQ4plex)	1	1	5031863	0	3	0.6824	0	1	1	937.134	2809.39	2809.39	0.76	0.00071	HCD (High Energy Collision Dissociation)	MS2	31.1005	36.9	150	58.2408	16085
	5031863																							High	Sequest HT (A2)	Unambiguous	[R].aAFGQGSGPIMLDEVQcTGTEASLADck.[S]	N-Term(iTRAQ4plex); C17(Methylthio); C27(Methylthio); K28(iTRAQ4plex)	1	1	5031863	0	3	0.7713	0	1	1	1060.49	3179.44	3179.44	-0.31	-0.00033	HCD (High Energy Collision Dissociation)	MS2	18.0963	10.7	150	79.9582	23308
	5031863																							High	Sequest HT (A2)	Unambiguous	[R].aSHEEVEGLVEk.[I]	N-Term(iTRAQ4plex); K12(iTRAQ4plex)	1	1	5031863	0	3	0.6312	0	1	1	538.957	1614.86	1614.86	-0.23	-0.00013	HCD (High Energy Collision Dissociation)	MS2	5.67933	210.6	87.5	16.6884	2242
	5031863																							High	Sequest HT (A2)	Unambiguous	[K].ySSDYFQAPSDYR.[Y]	N-Term(iTRAQ4plex)	1	1	5031863	0	2	0.6421	0	1	1	871.891	1742.77	1742.78	-1.87	-0.00163	HCD (High Energy Collision Dissociation)	MS2	100	145.4	150	41.3718	10346
	5031863																							High	Sequest HT (A2)	Unambiguous	[R].aAFGQGSGPIMLDEVQcTGTEASLADck.[S]	N-Term(iTRAQ4plex); C17(Methylthio); C27(Methylthio); K28(iTRAQ4plex)	1	1	5031863	0	3	0.702	0	1	1	1060.49	3179.44	3179.44	0.2	0.00021	HCD (High Energy Collision Dissociation)	MS2	4.36848	54.1	87.5	77.7418	24838
	5031863																							High	Sequest HT (A2)	Unambiguous	[R].aAFGQGSGPIMLDEVQcTGTEASLADck.[S]	N-Term(iTRAQ4plex); C17(Methylthio); C27(Methylthio); K28(iTRAQ4plex)	1	1	5031863	0	4	0.675	0	1	1	795.616	3179.44	3179.44	0.33	0.00026	HCD (High Energy Collision Dissociation)	MS2	8.50977	28.3	87.5	77.7776	24852
	5031863																							High	Sequest HT (A2)	Unambiguous	[R].sDLAVPSELALLk.[A]	N-Term(iTRAQ4plex); K13(iTRAQ4plex)	1	1	5031863	0	2	0.6579	0	1	1	822.495	1643.98	1643.98	0.62	0.00051	HCD (High Energy Collision Dissociation)	MS2	19.8545	30.7	50.819	62.4459	19207
	5031863																							High	Sequest HT (A2)	Unambiguous	[R].sDLAVPSELALLk.[A]	N-Term(iTRAQ4plex); K13(iTRAQ4plex)	1	1	5031863	0	3	0.5573	0	1	1	548.666	1643.98	1643.98	1.09	0.0006	HCD (High Energy Collision Dissociation)	MS2	0	62.8	87.5	62.4257	19198
	5031863																							High	Sequest HT (A2)	Unambiguous	[K].tLQALEFHTVPFQLLAR.[Y]	N-Term(iTRAQ4plex)	1	1	5031863	0	3	0.505	0	1	1	710.073	2128.2	2128.2	0.02	2e-05	HCD (High Energy Collision Dissociation)	MS2	100	18.7	87.5	70.0467	22122
	5031863																							High	Sequest HT (A2)	Unambiguous	[R].eLSEALGQIFDSQR.[G]	N-Term(iTRAQ4plex)	1	1	5031863	0	3	0.5662	0	1	1	579.636	1736.89	1736.89	0.19	0.00011	HCD (High Energy Collision Dissociation)	MS2	45.1409	35.1	87.5	69.0034	21746
	5031863																							High	Sequest HT (A2)	Unambiguous	[R].iDITLSSVk.[C]	N-Term(iTRAQ4plex); K9(iTRAQ4plex)	1	1	5031863	0	2	0.4409	0	1	1	632.392	1263.78	1263.78	0.34	0.00022	HCD (High Energy Collision Dissociation)	MS2	100	41.1	60.936	43.2035	10396
	5031863																							High	Sequest HT (A2)	Unambiguous	[K].ySSDYFQAPSDYR.[Y]	N-Term(iTRAQ4plex)	1	1	5031863	0	2	0.7254	0	1	1	871.891	1742.78	1742.78	-1.46	-0.00127	HCD (High Energy Collision Dissociation)	MS2	0	111.8	87.5	38.1096	9850
High	5032093	NP_005619.1	SLC1A5	6510	neutral amino acid transporter B(0) isoform 1	0	8	19	3	259	39	115.9	100.8	85.3	98	81.1	72.9	129.5	116.5	98.5	95.7	98.2	107.6
	5032093																							High	Mascot (A5)	Unambiguous	[K].eVLDSFLDLAR.[N]	N-Term(iTRAQ4plex)	1	2	5032093; 530417066	0	2	0.8929	0	1	1	711.391	1421.77	1421.78	-1.01	-0.00072	HCD (High Energy Collision Dissociation)	MS2	12.7935	76.2	150	77.9544	22651
	5032093																							High	Mascot (A5)	Unambiguous	[K].eVLDSFLDLAR.[N]	N-Term(iTRAQ4plex)	1	2	5032093; 530417066	0	2	0.9091	0	1	1	711.391	1421.77	1421.78	-0.48	-0.00034	HCD (High Energy Collision Dissociation)	MS2	100	28.5	81.186	75.4679	24055
	5032093																							High	Mascot (A5)	Unambiguous	[K].eVLDSFLDLAR.[N]	N-Term(iTRAQ4plex)	1	2	5032093; 530417066	0	2	0.8596	0	1	1	711.393	1421.78	1421.78	1.68	0.0012	HCD (High Energy Collision Dissociation)	MS2	26.4412	54.7	87.5	74.8967	21310
	5032093																							High	Mascot (A5)	Unambiguous	[R].nIFPSNLVSAAFR.[S]	N-Term(iTRAQ4plex)	1	2	5032093; 530417066	0	2	0.7333	0	1	1	790.439	1579.87	1579.87	-0.32	-0.00025	HCD (High Energy Collision Dissociation)	MS2	100	41.2	87.5	68.5668	21584
	5032093																							High	Mascot (A5)	Unambiguous	[R].nIFPSNLVSAAFR.[S]	N-Term(iTRAQ4plex)	1	2	5032093; 530417066	0	3	0.925	0	1	1	527.296	1579.87	1579.87	0.48	0.00025	HCD (High Energy Collision Dissociation)	MS2	0	23.5	150	71.1722	20412
	5032093																							High	Mascot (A5)	Unambiguous	[R].nIFPSNLVSAAFR.[S]	N-Term(iTRAQ4plex)	1	2	5032093; 530417066	0	2	0.8846	0	1	1	790.44	1579.87	1579.87	1.37	0.00108	HCD (High Energy Collision Dissociation)	MS2	6.4153	79	150	71.1604	20408
	5032093																							High	Mascot (A5)	Unambiguous	[K].sELPLDPLPVPTEEGNPLLk.[H]	N-Term(iTRAQ4plex); K20(iTRAQ4plex)	1	3	223468566; 5032093; 223468564	0	3	0.9831	0	1	1	816.13	2446.37	2446.37	2.33	0.0019	HCD (High Energy Collision Dissociation)	MS2	45.1204	17.8	81.492	75.4215	24040
	5032093																							High	Mascot (A5)	Unambiguous	[K].sELPLDPLPVPTEEGNPLLk.[H]	N-Term(iTRAQ4plex); K20(iTRAQ4plex)	1	3	223468566; 5032093; 223468564	0	3	1	0	1	1	816.128	2446.37	2446.37	-0.02	-1e-05	HCD (High Energy Collision Dissociation)	MS2	100	15	72.503	74.9072	21314
	5032093																							High	Mascot (A5)	Unambiguous	[K].sELPLDPLPVPTEEGNPLLk.[H]	N-Term(iTRAQ4plex); K20(iTRAQ4plex)	1	3	223468566; 5032093; 223468564	0	3	1	0	1	1	816.127	2446.37	2446.37	-0.6	-0.00049	HCD (High Energy Collision Dissociation)	MS2	0	27.7	150	77.5368	22512
	5032093																							High	Sequest HT (A2)	Unambiguous	[K].eVLDSFLDLAR.[N]	N-Term(iTRAQ4plex)	1	2	5032093; 530417066	0	2	0.5508	0	1	1	711.393	1421.78	1421.78	1.68	0.0012	HCD (High Energy Collision Dissociation)	MS2	26.4412	54.7	87.5	74.8967	21310
	5032093																							High	Sequest HT (A2)	Unambiguous	[K].sELPLDPLPVPTEEGNPLLk.[H]	N-Term(iTRAQ4plex); K20(iTRAQ4plex)	1	3	223468566; 5032093; 223468564	0	3	0.5971	0	1	1	816.128	2446.37	2446.37	-0.02	-1e-05	HCD (High Energy Collision Dissociation)	MS2	100	15	72.503	74.9072	21314
	5032093																							High	Sequest HT (A2)	Unambiguous	[R].nIFPSNLVSAAFR.[S]	N-Term(iTRAQ4plex)	1	2	5032093; 530417066	0	2	0.6067	0	1	1	790.44	1579.87	1579.87	1.37	0.00108	HCD (High Energy Collision Dissociation)	MS2	6.4153	79	150	71.1604	20408
	5032093																							High	Sequest HT (A2)	Unambiguous	[R].nIFPSNLVSAAFR.[S]	N-Term(iTRAQ4plex)	1	2	5032093; 530417066	0	3	0.5749	0	1	1	527.296	1579.87	1579.87	0.48	0.00025	HCD (High Energy Collision Dissociation)	MS2	0	23.5	150	71.1722	20412
	5032093																							High	Sequest HT (A2)	Unambiguous	[K].sELPLDPLPVPTEEGNPLLk.[H]	N-Term(iTRAQ4plex); K20(iTRAQ4plex)	1	3	223468566; 5032093; 223468564	0	3	0.7364	0	1	1	816.127	2446.37	2446.37	-0.6	-0.00049	HCD (High Energy Collision Dissociation)	MS2	0	27.7	150	77.5368	22512
	5032093																							High	Sequest HT (A2)	Unambiguous	[K].eVLDSFLDLAR.[N]	N-Term(iTRAQ4plex)	1	2	5032093; 530417066	0	2	0.5131	0	1	1	711.391	1421.77	1421.78	-1.01	-0.00072	HCD (High Energy Collision Dissociation)	MS2	12.7935	76.2	150	77.9544	22651
	5032093																							High	Sequest HT (A2)	Unambiguous	[K].sELPLDPLPVPTEEGNPLLk.[H]	N-Term(iTRAQ4plex); K20(iTRAQ4plex)	1	3	223468566; 5032093; 223468564	0	3	0.742	0	1	1	816.13	2446.37	2446.37	2.33	0.0019	HCD (High Energy Collision Dissociation)	MS2	45.1204	17.8	81.492	75.4215	24040
	5032093																							High	Sequest HT (A2)	Unambiguous	[K].eVLDSFLDLAR.[N]	N-Term(iTRAQ4plex)	1	2	5032093; 530417066	0	2	0.5309	0	1	1	711.391	1421.77	1421.78	-0.48	-0.00034	HCD (High Energy Collision Dissociation)	MS2	100	28.5	81.186	75.4679	24055
	5032093																							High	Sequest HT (A2)	Unambiguous	[R].nIFPSNLVSAAFR.[S]	N-Term(iTRAQ4plex)	1	2	5032093; 530417066	0	2	0.4769	0	1	1	790.439	1579.87	1579.87	-0.32	-0.00025	HCD (High Energy Collision Dissociation)	MS2	100	41.2	87.5	68.5668	21584
	5032093																							High	Sequest HT (A2)	Selected	[R].nIFPSNLVSAAFR.[S]	N-Term(iTRAQ4plex)	1	2	5032093; 530417066	0	2	0.3316	0	1	1	790.44	1579.87	1579.87	0.59	0.00047	HCD (High Energy Collision Dissociation)	MS2	100	25.9	40.668	67.9616	19124
High	5453549	NP_006397.1	PRDX4	10549	peroxiredoxin-4	0	3	2	1	58	3.69					196.3	279.5	351.3	372.9
	5453549																							High	Mascot (A5)	Unambiguous	[R].gLFIIDDk.[G]	N-Term(iTRAQ4plex); K8(iTRAQ4plex)	1	3	530420948; 5453549; 4505591	0	2	0.8621	0	1	1	604.859	1208.71	1208.71	-1.52	-0.00092	HCD (High Energy Collision Dissociation)	MS2	35.3946	112.1	87.5	48.4122	13737
	5453549																							High	Sequest HT (A2)	Unambiguous	[R].gLFIIDDk.[G]	N-Term(iTRAQ4plex); K8(iTRAQ4plex)	1	3	530420948; 5453549; 4505591	0	2	0.5393	0	1	1	604.859	1208.71	1208.71	-1.52	-0.00092	HCD (High Energy Collision Dissociation)	MS2	35.3946	112.1	87.5	48.4122	13737
	5453603																							High	Mascot (A5)	Unambiguous	[R].qVLLSAAEAAEVILR.[V]	N-Term(iTRAQ4plex)	1	2	311771535; 5453603	0	3	1	0	1	1	576.344	1727.02	1727.02	0.09	5e-05	HCD (High Energy Collision Dissociation)	MS2	48.1003	4.8	150	85.6445	25184
	5453603																							High	Mascot (A5)	Unambiguous	[R].mLPTIIADNAGYDSADLVAQLR.[A]	N-Term(iTRAQ4plex)	1	2	311771535; 5453603	0	3	1	0	1	1	831.105	2491.3	2491.3	1.28	0.00106	HCD (High Energy Collision Dissociation)	MS2	49.4417	7.9	87.5	82.8264	26482
	5453603																							High	Mascot (A5)	Unambiguous	[R].mLPTIIADNAGYDSADLVAQLR.[A]	N-Term(iTRAQ4plex)	1	2	311771535; 5453603	0	3	1	0	1	1	831.104	2491.3	2491.3	-0.37	-0.00031	HCD (High Energy Collision Dissociation)	MS2	0	9.4	150	84.8203	24910
	5453603																							High	Mascot (A5)	Unambiguous	[R].vQDDEVGDGTTSVTVLAAELLR.[E]	N-Term(iTRAQ4plex)	1	2	311771535; 5453603	0	3	1	0	1	1	811.423	2432.25	2432.26	-4	-0.00324	HCD (High Energy Collision Dissociation)	MS2	0	7.8	82.543	86.3969	24564
	5453603																							High	Mascot (A5)	Unambiguous	[R].vQDDEVGDGTTSVTVLAAELLR.[E]	N-Term(iTRAQ4plex)	1	2	311771535; 5453603	0	3	0.9651	0	1	1	811.426	2432.26	2432.26	-0.58	-0.00047	HCD (High Energy Collision Dissociation)	MS2	57.9958	13.1	150	88.1131	25984
	5453603																							High	Sequest HT (A2)	Unambiguous	[R].vQDDEVGDGTTSVTVLAAELLR.[E]	N-Term(iTRAQ4plex)	1	2	311771535; 5453603	0	3	0.6147	0	1	1	811.423	2432.25	2432.26	-4	-0.00324	HCD (High Energy Collision Dissociation)	MS2	0	7.8	82.543	86.3969	24564
	5453603																							High	Sequest HT (A2)	Unambiguous	[R].vQDDEVGDGTTSVTVLAAELLR.[E]	N-Term(iTRAQ4plex)	1	2	311771535; 5453603	0	3	0.7007	0	1	1	811.426	2432.26	2432.26	-0.58	-0.00047	HCD (High Energy Collision Dissociation)	MS2	57.9958	13.1	150	88.1131	25984
	5453603																							High	Sequest HT (A2)	Unambiguous	[R].mLPTIIADNAGYDSADLVAQLR.[A]	N-Term(iTRAQ4plex)	1	2	311771535; 5453603	0	3	0.6958	0	1	1	831.104	2491.3	2491.3	-0.37	-0.00031	HCD (High Energy Collision Dissociation)	MS2	0	9.4	150	84.8203	24910
	5453603																							High	Sequest HT (A2)	Unambiguous	[R].qVLLSAAEAAEVILR.[V]	N-Term(iTRAQ4plex)	1	2	311771535; 5453603	0	3	0.4545	0	1	1	576.344	1727.02	1727.02	0.09	5e-05	HCD (High Energy Collision Dissociation)	MS2	48.1003	4.8	150	85.6445	25184
	5453603																							High	Sequest HT (A2)	Unambiguous	[R].mLPTIIADNAGYDSADLVAQLR.[A]	N-Term(iTRAQ4plex)	1	2	311771535; 5453603	0	3	0.6849	0	1	1	831.105	2491.3	2491.3	1.28	0.00106	HCD (High Energy Collision Dissociation)	MS2	49.4417	7.9	87.5	82.8264	26482
High	5454032	NP_006262.1	S100A1	6271	protein S100-A1	0	16	4	1	32	8.24	104	154.3	173.9	167.8					108.4	175	171	145.5
	5454032																							High	Mascot (A5)	Unambiguous	[K].eLLQTELSGFLDAQk.[D]	N-Term(iTRAQ4plex); K15(iTRAQ4plex)	1	1	5454032	0	3	1	0	1	1	660.701	1980.09	1980.09	-0.05	-3e-05	HCD (High Energy Collision Dissociation)	MS2	32.8832	41.2	150	74.0022	21344
	5454032																							High	Mascot (A5)	Unambiguous	[K].eLLQTELSGFLDAQk.[D]	N-Term(iTRAQ4plex); K15(iTRAQ4plex)	1	1	5454032	0	3	1	0	1	1	660.7	1980.09	1980.09	-1.33	-0.00088	HCD (High Energy Collision Dissociation)	MS2	0	22.8	27.648	70.7281	20043
	5454032																							High	Sequest HT (A2)	Unambiguous	[K].eLLQTELSGFLDAQk.[D]	N-Term(iTRAQ4plex); K15(iTRAQ4plex)	1	1	5454032	0	3	0.4025	0	1	1	660.7	1980.09	1980.09	-1.33	-0.00088	HCD (High Energy Collision Dissociation)	MS2	0	22.8	27.648	70.7281	20043
	5454032																							High	Sequest HT (A2)	Unambiguous	[K].eLLQTELSGFLDAQk.[D]	N-Term(iTRAQ4plex); K15(iTRAQ4plex)	1	1	5454032	0	3	0.5553	0	1	1	660.701	1980.09	1980.09	-0.05	-3e-05	HCD (High Energy Collision Dissociation)	MS2	32.8832	41.2	150	74.0022	21344
High	5454086	NP_006298.1	SRPX	8406	sushi repeat-containing protein SRPX isoform 1	0	3	2	1	37	3.29	149.5	318.7	368.6	363.3
	5454086																							High	Mascot (A5)	Unambiguous	[R].dTADGILTDVILk.[G]	N-Term(iTRAQ4plex); K13(iTRAQ4plex)	1	5	5454086; 282721077; 1034675450; 282721079; 282721075	0	3	0.8378	0	1	1	554.657	1661.96	1661.96	-0.09	-5e-05	HCD (High Energy Collision Dissociation)	MS2	29.3047	28.5	150	68.1369	19387
	5454086																							High	Sequest HT (A2)	Unambiguous	[R].dTADGILTDVILk.[G]	N-Term(iTRAQ4plex); K13(iTRAQ4plex)	1	5	5454086; 282721077; 1034675450; 282721079; 282721075	0	3	0.4742	0	1	1	554.657	1661.96	1661.96	-0.09	-5e-05	HCD (High Energy Collision Dissociation)	MS2	29.3047	28.5	150	68.1369	19387
High	5454088	NP_006392.1	ANP32B	10541	acidic leucine-rich nuclear phosphoprotein 32 family member B	0	5	4	1	64	6.67					232.5	204.3	84.8	78.4	223.8	208.9	90.8	76.6
	5454088																							High	Mascot (A5)	Unambiguous	[K].lLPQLTYLDGYDR.[DE]	N-Term(iTRAQ4plex)	1	2	5453880; 5454088	0	2	1	0	1	1	855.961	1710.91	1710.92	-2.42	-0.00207	HCD (High Energy Collision Dissociation)	MS2	0	60.4	81.49	69.0339	19479
	5454088																							High	Mascot (A5)	Unambiguous	[K].lLPQLTYLDGYDR.[DE]	N-Term(iTRAQ4plex)	1	2	5453880; 5454088	0	2	1	0	1	1	855.962	1710.92	1710.92	-0.96	-0.00082	HCD (High Energy Collision Dissociation)	MS2	41.7861	56.1	87.5	69.6273	21966
	5454088																							High	Sequest HT (A2)	Unambiguous	[K].lLPQLTYLDGYDR.[DE]	N-Term(iTRAQ4plex)	1	2	5453880; 5454088	0	2	0.6553	0	1	1	855.961	1710.91	1710.92	-2.42	-0.00207	HCD (High Energy Collision Dissociation)	MS2	0	60.4	81.49	69.0339	19479
	5454088																							High	Sequest HT (A2)	Unambiguous	[K].lLPQLTYLDGYDR.[DE]	N-Term(iTRAQ4plex)	1	2	5453880; 5454088	0	2	0.5538	0	1	1	855.962	1710.92	1710.92	-0.96	-0.00082	HCD (High Energy Collision Dissociation)	MS2	41.7861	56.1	87.5	69.6273	21966
High	5901944	NP_008977.1	EMILIN1	11117	EMILIN-1	0.007	1	2	1	0	3.17									345.9	332.5	271.8	249.7
	5901944																							High	Mascot (A5)	Unambiguous	[R].lDVVAGSVTVLSGR.[R]	N-Term(iTRAQ4plex)	1	1	5901944	0	3	1	0	1	1	506.302	1516.89	1516.88	7.12	0.0036	HCD (High Energy Collision Dissociation)	MS2	34.6839	87.3	69.53	16.435	2252
	5901944																							High	Sequest HT (A2)	Unambiguous	[R].lDVVAGSVTVLSGR.[R]	N-Term(iTRAQ4plex)	1	1	5901944	0	3	0.1672	0	1	1	506.302	1516.89	1516.88	7.12	0.0036	HCD (High Energy Collision Dissociation)	MS2	34.6839	87.3	69.53	16.435	2252
High	6912238	NP_036226.1	PRDX5	25824	peroxiredoxin-5, mitochondrial isoform L	0	4	2	1	62	2.85					313.1	220.6	351	315.3
	6912238																							High	Mascot (A5)	Unambiguous	[K].vNLAELFk.[G]	N-Term(iTRAQ4plex); K8(iTRAQ4plex)	1	3	6912238; 32455260; 1284806259	0	2	0.8387	0	1	1	611.376	1221.74	1221.74	0.38	0.00023	HCD (High Energy Collision Dissociation)	MS2	0	47.3	87.5	58.9601	17831
	6912238																							High	Sequest HT (A2)	Unambiguous	[K].vNLAELFk.[G]	N-Term(iTRAQ4plex); K8(iTRAQ4plex)	1	3	6912238; 32455260; 1284806259	0	2	0.5333	0	1	1	611.376	1221.74	1221.74	0.38	0.00023	HCD (High Energy Collision Dissociation)	MS2	0	47.3	87.5	58.9601	17831
High	7657056	NP_055415.1	EHD3	30845	EH domain-containing protein 3	0	8	10	4	62	18.75	154.4	168.5	140	137	171.5	133.6	146.5	148.5
	7657056																							High	Mascot (A5)	Unambiguous	[K].lLPLEEHYR.[F]	N-Term(iTRAQ4plex)	1	4	540344518; 7657056; 21361462; 767967439	0	3	0.8214	0	1	1	438.583	1313.73	1313.73	-0.03	-1e-05	HCD (High Energy Collision Dissociation)	MS2	49.9704	392	150	33.7426	7789
	7657056																							High	Mascot (A5)	Unambiguous	[K].vHAYIISSLk.[K]	N-Term(iTRAQ4plex); K10(iTRAQ4plex)	1	4	767914422; 540344518; 7657056; 767967439	0	3	1	0	1	1	473.625	1418.86	1418.86	0.1	5e-05	HCD (High Energy Collision Dissociation)	MS2	21.2781	125.2	150	32.7544	7452
	7657056																							High	Mascot (A5)	Unambiguous	[K].lFEAEEQDLFR.[D]	N-Term(iTRAQ4plex)	1	2	767914422; 7657056	0	2	0.8095	0	1	1	770.892	1540.78	1540.78	0.27	0.00021	HCD (High Energy Collision Dissociation)	MS2	45.3763	58.7	150	63.6471	17897
	7657056																							High	Mascot (A5)	Unambiguous	[K].lFEAEEQDLFR.[D]	N-Term(iTRAQ4plex)	1	2	767914422; 7657056	0	2	0.8036	0	1	1	770.892	1540.78	1540.78	0.34	0.00026	HCD (High Energy Collision Dissociation)	MS2	0	77.2	87.5	60.5483	18444
	7657056																							High	Mascot (A5)	Unambiguous	[R].yLLEQDFPGMR.[I]	N-Term(iTRAQ4plex)	1	2	21264315; 7657056	0	2	1	0	1	1	756.884	1512.76	1512.76	-2.08	-0.00158	HCD (High Energy Collision Dissociation)	MS2	100	51.5	87.5	57.7332	17350
	7657056																							High	Sequest HT (A2)	Unambiguous	[K].lFEAEEQDLFR.[D]	N-Term(iTRAQ4plex)	1	2	767914422; 7657056	0	2	0.5291	0	1	1	770.892	1540.78	1540.78	0.27	0.00021	HCD (High Energy Collision Dissociation)	MS2	45.3763	58.7	150	63.6471	17897
	7657056																							High	Sequest HT (A2)	Unambiguous	[K].vHAYIISSLk.[K]	N-Term(iTRAQ4plex); K10(iTRAQ4plex)	1	4	767914422; 540344518; 7657056; 767967439	0	3	0.3583	0	1	1	473.625	1418.86	1418.86	0.1	5e-05	HCD (High Energy Collision Dissociation)	MS2	21.2781	125.2	150	32.7544	7452
	7657056																							High	Sequest HT (A2)	Unambiguous	[K].lLPLEEHYR.[F]	N-Term(iTRAQ4plex)	1	4	540344518; 7657056; 21361462; 767967439	0	3	0.484	0	1	1	438.583	1313.73	1313.73	-0.03	-1e-05	HCD (High Energy Collision Dissociation)	MS2	49.9704	392	150	33.7426	7789
	7657056																							High	Sequest HT (A2)	Unambiguous	[K].lFEAEEQDLFR.[D]	N-Term(iTRAQ4plex)	1	2	767914422; 7657056	0	2	0.6138	0	1	1	770.892	1540.78	1540.78	0.34	0.00026	HCD (High Energy Collision Dissociation)	MS2	0	77.2	87.5	60.5483	18444
	7657056																							High	Sequest HT (A2)	Unambiguous	[R].yLLEQDFPGMR.[I]	N-Term(iTRAQ4plex)	1	2	21264315; 7657056	0	2	0.5546	0	1	1	756.884	1512.76	1512.76	-2.08	-0.00158	HCD (High Energy Collision Dissociation)	MS2	100	51.5	87.5	57.7332	17350
Medium	7657307	NP_055055.1	LIMD1	8994	LIM domain-containing protein 1	0.023	1	1	1	0						143.3	492.1	316	248.5
	7657307																							High	Mascot (A5)	Selected	[K].yDDLGLEASk.[F]	N-Term(iTRAQ4plex); K10(iTRAQ4plex)	1	2	767924516; 7657307	0	3	1	0	1	1	466.914	1398.73	1398.74	-6.21	-0.0029	HCD (High Energy Collision Dissociation)	MS2	36.6963	49.8	87.5	52.8335	15389
High	7657339	NP_055299.1	MOCS3	27304	adenylyltransferase and sulfurtransferase MOCS3	0.007	2	4	1	43	8.82	171.4	188.6	125.1	114.9	152.6	208.2	124.8	114.4
	7657339																							High	Mascot (A5)	Unambiguous	[K].aALSRDEILR.[Y]	N-Term(iTRAQ4plex)	1	1	7657339	1	3	0.6765	0	1	1	429.922	1287.75	1287.75	0.31	0.00013	HCD (High Energy Collision Dissociation)	MS2	40.4421	211.7	102.472	16.2091	2145
	7657339																							High	Mascot (A5)	Unambiguous	[K].aALSRDEILR.[Y]	N-Term(iTRAQ4plex)	1	1	7657339	1	3	0.6571	0	1	1	429.922	1287.75	1287.75	0.09	4e-05	HCD (High Energy Collision Dissociation)	MS2	16.6057	199.8	150	19.4491	3114
	7657339																							High	Sequest HT (A2)	Unambiguous	[K].aALSRDEILR.[Y]	N-Term(iTRAQ4plex)	1	1	7657339	1	3	0.226	0	1	1	429.922	1287.75	1287.75	0.09	4e-05	HCD (High Energy Collision Dissociation)	MS2	16.6057	199.8	150	19.4491	3114
	7657339																							High	Sequest HT (A2)	Unambiguous	[K].aALSRDEILR.[Y]	N-Term(iTRAQ4plex)	1	1	7657339	1	3	0.2596	0	1	1	429.922	1287.75	1287.75	0.31	0.00013	HCD (High Energy Collision Dissociation)	MS2	40.4421	211.7	102.472	16.2091	2145
High	7669492	NP_002037.2	GAPDH	2597	glyceraldehyde-3-phosphate dehydrogenase isoform 1	0	27	42	6	703	111.49	102.8	95.5	100.8	100.9	98.5	93.6	103.9	104.1	98.4	88.4	105	108.3
	7669492																							High	Mascot (A5)	Unambiguous	[K].lTGMAFR.[V]	N-Term(iTRAQ4plex)	1	4	378404908; 7657116; 7669492; 1276317824	0	2	1	0	1	1	470.264	939.52	939.52	0.13	6e-05	HCD (High Energy Collision Dissociation)	MS2	5.53948	378.3	150	34.0437	7889
	7669492																							High	Mascot (A5)	Unambiguous	[K].lTGMAFR.[V]	N-Term(iTRAQ4plex)	1	4	378404908; 7657116; 7669492; 1276317824	0	2	1	0	1	1	470.264	939.521	939.52	1.18	0.00055	HCD (High Energy Collision Dissociation)	MS2	18.046	204	59.299	30.1988	6118
	7669492																							High	Mascot (A5)	Unambiguous	[K].lISWYDNEFGYSNR.[V]	N-Term(iTRAQ4plex)	1	3	378404908; 7669492; 1276317824	0	3	1	0	1	1	636.641	1907.91	1907.9	2.34	0.00149	HCD (High Energy Collision Dissociation)	MS2	22.9991	35.2	150	67.8327	19286
	7669492																							High	Mascot (A5)	Unambiguous	[K].lISWYDNEFGYSNR.[V]	N-Term(iTRAQ4plex)	1	3	378404908; 7669492; 1276317824	0	2	1	0	1	1	954.458	1907.91	1907.9	2.44	0.00233	HCD (High Energy Collision Dissociation)	MS2	0	18.5	150	67.9236	19316
	7669492																							High	Mascot (A5)	Unambiguous	[R].vPTANVSVVDLTcR.[L]	N-Term(iTRAQ4plex); C13(Methylthio)	1	3	378404908; 7669492; 1276317824	0	2	0.9865	0	1	1	832.434	1663.86	1663.86	-1.14	-0.00095	HCD (High Energy Collision Dissociation)	MS2	42.2702	109.5	87.5	58.2601	17554
	7669492																							High	Mascot (A5)	Unambiguous	[R].vPTANVSVVDLTcR.[L]	N-Term(iTRAQ4plex); C13(Methylthio)	1	3	378404908; 7669492; 1276317824	0	2	1	0	1	1	832.434	1663.86	1663.86	-1.12	-0.00093	HCD (High Energy Collision Dissociation)	MS2	31.7179	146.8	150	61.0229	17020
	7669492																							High	Mascot (A5)	Unambiguous	[R].vPTANVSVVDLTcR.[L]	N-Term(iTRAQ4plex); C13(Methylthio)	1	3	378404908; 7669492; 1276317824	0	2	0.9359	0	1	1	832.435	1663.86	1663.86	0.16	0.00013	HCD (High Energy Collision Dissociation)	MS2	0	98.6	73.006	57.7999	15387
	7669492																							High	Mascot (A5)	Unambiguous	[R].vPTANVSVVDLTcR.[L]	N-Term(iTRAQ4plex); C13(Methylthio)	1	3	378404908; 7669492; 1276317824	0	3	1	0	1	1	555.292	1663.86	1663.86	-0.21	-0.00011	HCD (High Energy Collision Dissociation)	MS2	59.0025	40.2	150	61.0767	17038
	7669492																							High	Mascot (A5)	Unambiguous	[R].gALQNIIPASTGAAk.[A]	N-Term(iTRAQ4plex); K15(iTRAQ4plex)	1	3	378404908; 7669492; 1276317824	0	3	1	0	1	1	567.335	1699.99	1699.99	-1.84	-0.00104	HCD (High Energy Collision Dissociation)	MS2	38.9678	77.2	73.813	38.618	10066
	7669492																							High	Mascot (A5)	Unambiguous	[R].gALQNIIPASTGAAk.[A]	N-Term(iTRAQ4plex); K15(iTRAQ4plex)	1	3	378404908; 7669492; 1276317824	0	3	1	0	1	1	567.335	1699.99	1699.99	-1.55	-0.00088	HCD (High Energy Collision Dissociation)	MS2	49.0643	26.6	22.973	37.9003	8638
	7669492																							High	Mascot (A5)	Unambiguous	[R].gALQNIIPASTGAAk.[A]	N-Term(iTRAQ4plex); K15(iTRAQ4plex)	1	3	378404908; 7669492; 1276317824	0	3	1	0	1	1	567.337	1700	1699.99	0.49	0.00028	HCD (High Energy Collision Dissociation)	MS2	46.0039	120.2	150	41.7541	10477
	7669492																							High	Mascot (A5)	Unambiguous	[K].wGDAGAEYVVESTGVFTTMEk.[A]	N-Term(iTRAQ4plex); K21(iTRAQ4plex)	1	3	378404908; 7669492; 1276317824	0	3	1	0	1	1	855.753	2565.25	2565.24	1.21	0.00104	HCD (High Energy Collision Dissociation)	MS2	0	36.4	55.864	73.9444	21014
	7669492																							High	Mascot (A5)	Unambiguous	[R].vIISAPSADAPMFVmGVNHEk.[Y]	N-Term(iTRAQ4plex); M15(Oxidation); K21(iTRAQ4plex)	1	3	378404908; 7669492; 1276317824	0	4	0.8333	0	1	1	630.084	2517.31	2517.31	2.26	0.00143	HCD (High Energy Collision Dissociation)	MS2	0	54.9	150	50.8681	13582
	7669492																							High	Mascot (A5)	Unambiguous	[K].wGDAGAEYVVESTGVFTTMEk.[A]	N-Term(iTRAQ4plex); K21(iTRAQ4plex)	1	3	378404908; 7669492; 1276317824	0	3	1	0	1	1	855.752	2565.24	2565.24	-0.18	-0.00015	HCD (High Energy Collision Dissociation)	MS2	30.773	46.2	150	76.9283	22311
	7669492																							High	Mascot (A5)	Unambiguous	[K].wGDAGAEYVVESTGVFTTMEk.[A]	N-Term(iTRAQ4plex); K21(iTRAQ4plex)	1	3	378404908; 7669492; 1276317824	0	3	1	0	1	1	855.751	2565.24	2565.24	-1.61	-0.00138	HCD (High Energy Collision Dissociation)	MS2	33.0246	48.4	87.5	74.4892	23715
	7669492																							High	Mascot (A5)	Unambiguous	[R].vIISAPSADAPMFVMGVNHEk.[Y]	N-Term(iTRAQ4plex); K21(iTRAQ4plex)	1	3	378404908; 7669492; 1276317824	0	4	1	0	1	1	626.085	2501.32	2501.31	1.48	0.00092	HCD (High Energy Collision Dissociation)	MS2	10.8436	59	87.5	55.7831	16546
	7669492																							High	Mascot (A5)	Unambiguous	[R].vIISAPSADAPMFVMGVNHEk.[Y]	N-Term(iTRAQ4plex); K21(iTRAQ4plex)	1	3	378404908; 7669492; 1276317824	0	3	1	0	1	1	834.444	2501.32	2501.31	1.39	0.00115	HCD (High Energy Collision Dissociation)	MS2	0	50.4	61.503	55.1831	14422
	7669492																							High	Mascot (A5)	Unambiguous	[R].vIISAPSADAPMFVMGVNHEk.[Y]	N-Term(iTRAQ4plex); K21(iTRAQ4plex)	1	3	378404908; 7669492; 1276317824	0	3	1	0	1	1	834.443	2501.31	2501.31	0.08	7e-05	HCD (High Energy Collision Dissociation)	MS2	0	119.8	150	58.3944	16136
	7669492																							High	Mascot (A5)	Unambiguous	[R].vIISAPSADAPMFVMGVNHEk.[Y]	N-Term(iTRAQ4plex); K21(iTRAQ4plex)	1	3	378404908; 7669492; 1276317824	0	3	1	0	1	1	834.441	2501.31	2501.31	-1.66	-0.00139	HCD (High Energy Collision Dissociation)	MS2	41.7001	59.9	87.5	55.7078	16515
	7669492																							High	Mascot (A5)	Unambiguous	[R].vIISAPSADAPMFVMGVNHEk.[Y]	N-Term(iTRAQ4plex); K21(iTRAQ4plex)	1	3	378404908; 7669492; 1276317824	0	4	0.9474	0	1	1	626.083	2501.31	2501.31	-0.72	-0.00045	HCD (High Energy Collision Dissociation)	MS2	5.7969	96.1	114.724	58.4474	16154
	7669492																							High	Mascot (A5)	Unambiguous	[K].lTGMAFR.[V]	N-Term(iTRAQ4plex)	1	4	378404908; 7657116; 7669492; 1276317824	0	2	1	0	1	1	470.264	939.521	939.52	0.58	0.00027	HCD (High Energy Collision Dissociation)	MS2	0	283.8	87.5	30.909	7216
	7669492																							High	Sequest HT (A2)	Unambiguous	[K].wGDAGAEYVVESTGVFTTMEk.[A]	N-Term(iTRAQ4plex); K21(iTRAQ4plex)	1	3	378404908; 7669492; 1276317824	0	3	0.7031	0	1	1	855.753	2565.25	2565.24	1.21	0.00104	HCD (High Energy Collision Dissociation)	MS2	0	36.4	55.864	73.9444	21014
	7669492																							High	Sequest HT (A2)	Unambiguous	[R].vIISAPSADAPMFVMGVNHEk.[Y]	N-Term(iTRAQ4plex); K21(iTRAQ4plex)	1	3	378404908; 7669492; 1276317824	0	3	0.6897	0	1	1	834.444	2501.32	2501.31	1.39	0.00115	HCD (High Energy Collision Dissociation)	MS2	0	50.4	61.503	55.1831	14422
	7669492																							High	Sequest HT (A2)	Unambiguous	[R].vPTANVSVVDLTcR.[L]	N-Term(iTRAQ4plex); C13(Methylthio)	1	3	378404908; 7669492; 1276317824	0	2	0.6905	0	1	1	832.435	1663.86	1663.86	0.16	0.00013	HCD (High Energy Collision Dissociation)	MS2	0	98.6	73.006	57.7999	15387
	7669492																							High	Sequest HT (A2)	Unambiguous	[K].lISWYDNEFGYSNR.[V]	N-Term(iTRAQ4plex)	1	3	378404908; 7669492; 1276317824	0	3	0.7066	0	1	1	636.641	1907.91	1907.9	2.34	0.00149	HCD (High Energy Collision Dissociation)	MS2	22.9991	35.2	150	67.8327	19286
	7669492																							High	Sequest HT (A2)	Unambiguous	[K].lISWYDNEFGYSNR.[V]	N-Term(iTRAQ4plex)	1	3	378404908; 7669492; 1276317824	0	2	0.7422	0	1	1	954.458	1907.91	1907.9	2.44	0.00233	HCD (High Energy Collision Dissociation)	MS2	0	18.5	150	67.9236	19316
	7669492																							High	Sequest HT (A2)	Unambiguous	[R].vIISAPSADAPMFVMGVNHEk.[Y]	N-Term(iTRAQ4plex); K21(iTRAQ4plex)	1	3	378404908; 7669492; 1276317824	0	3	0.7256	0	1	1	834.443	2501.31	2501.31	0.08	7e-05	HCD (High Energy Collision Dissociation)	MS2	0	119.8	150	58.3944	16136
	7669492																							High	Sequest HT (A2)	Unambiguous	[R].vIISAPSADAPMFVMGVNHEk.[Y]	N-Term(iTRAQ4plex); K21(iTRAQ4plex)	1	3	378404908; 7669492; 1276317824	0	4	0.648	0	1	1	626.083	2501.31	2501.31	-0.72	-0.00045	HCD (High Energy Collision Dissociation)	MS2	5.7969	96.1	114.724	58.4474	16154
	7669492																							High	Sequest HT (A2)	Unambiguous	[R].vPTANVSVVDLTcR.[L]	N-Term(iTRAQ4plex); C13(Methylthio)	1	3	378404908; 7669492; 1276317824	0	2	0.7197	0	1	1	832.434	1663.86	1663.86	-1.12	-0.00093	HCD (High Energy Collision Dissociation)	MS2	31.7179	146.8	150	61.0229	17020
	7669492																							High	Sequest HT (A2)	Unambiguous	[R].vPTANVSVVDLTcR.[L]	N-Term(iTRAQ4plex); C13(Methylthio)	1	3	378404908; 7669492; 1276317824	0	3	0.6054	0	1	1	555.292	1663.86	1663.86	-0.21	-0.00011	HCD (High Energy Collision Dissociation)	MS2	59.0025	40.2	150	61.0767	17038
	7669492																							High	Sequest HT (A2)	Unambiguous	[K].wGDAGAEYVVESTGVFTTMEk.[A]	N-Term(iTRAQ4plex); K21(iTRAQ4plex)	1	3	378404908; 7669492; 1276317824	0	3	0.7099	0	1	1	855.752	2565.24	2565.24	-0.18	-0.00015	HCD (High Energy Collision Dissociation)	MS2	30.773	46.2	150	76.9283	22311
	7669492																							High	Sequest HT (A2)	Unambiguous	[R].vIISAPSADAPMFVmGVNHEk.[Y]	N-Term(iTRAQ4plex); M15(Oxidation); K21(iTRAQ4plex)	1	3	378404908; 7669492; 1276317824	0	4	0.2	0	1	1	630.084	2517.31	2517.31	2.26	0.00143	HCD (High Energy Collision Dissociation)	MS2	0	54.9	150	50.8681	13582
	7669492																							High	Sequest HT (A2)	Unambiguous	[R].gALQNIIPASTGAAk.[A]	N-Term(iTRAQ4plex); K15(iTRAQ4plex)	1	3	378404908; 7669492; 1276317824	0	3	0.5655	0	1	1	567.337	1700	1699.99	0.49	0.00028	HCD (High Energy Collision Dissociation)	MS2	46.0039	120.2	150	41.7541	10477
	7669492																							High	Sequest HT (A2)	Unambiguous	[K].wGDAGAEYVVESTGVFTTMEk.[A]	N-Term(iTRAQ4plex); K21(iTRAQ4plex)	1	3	378404908; 7669492; 1276317824	0	3	0.7268	0	1	1	855.751	2565.24	2565.24	-1.61	-0.00138	HCD (High Energy Collision Dissociation)	MS2	33.0246	48.4	87.5	74.4892	23715
	7669492																							High	Sequest HT (A2)	Unambiguous	[R].gALQNIIPASTGAAk.[A]	N-Term(iTRAQ4plex); K15(iTRAQ4plex)	1	3	378404908; 7669492; 1276317824	0	3	0.5932	0	1	1	567.335	1699.99	1699.99	-1.55	-0.00088	HCD (High Energy Collision Dissociation)	MS2	49.0643	26.6	22.973	37.9003	8638
	7669492																							High	Sequest HT (A2)	Unambiguous	[R].gALQNIIPASTGAAk.[A]	N-Term(iTRAQ4plex); K15(iTRAQ4plex)	1	3	378404908; 7669492; 1276317824	0	3	0.589	0	1	1	567.335	1699.99	1699.99	-1.84	-0.00104	HCD (High Energy Collision Dissociation)	MS2	38.9678	77.2	73.813	38.618	10066
	7669492																							High	Sequest HT (A2)	Unambiguous	[R].vPTANVSVVDLTcR.[L]	N-Term(iTRAQ4plex); C13(Methylthio)	1	3	378404908; 7669492; 1276317824	0	2	0.7131	0	1	1	832.434	1663.86	1663.86	-1.14	-0.00095	HCD (High Energy Collision Dissociation)	MS2	42.2702	109.5	87.5	58.2601	17554
	7669492																							High	Sequest HT (A2)	Unambiguous	[R].vIISAPSADAPMFVMGVNHEk.[Y]	N-Term(iTRAQ4plex); K21(iTRAQ4plex)	1	3	378404908; 7669492; 1276317824	0	3	0.7109	0	1	1	834.441	2501.31	2501.31	-1.66	-0.00139	HCD (High Energy Collision Dissociation)	MS2	41.7001	59.9	87.5	55.7078	16515
	7669492																							High	Sequest HT (A2)	Unambiguous	[R].vIISAPSADAPMFVMGVNHEk.[Y]	N-Term(iTRAQ4plex); K21(iTRAQ4plex)	1	3	378404908; 7669492; 1276317824	0	4	0.6712	0	1	1	626.085	2501.32	2501.31	1.48	0.00092	HCD (High Energy Collision Dissociation)	MS2	10.8436	59	87.5	55.7831	16546
	7669492																							High	Sequest HT (A2)	Unambiguous	[K].lTGMAFR.[V]	N-Term(iTRAQ4plex)	1	4	378404908; 7657116; 7669492; 1276317824	0	2	0.567	0	1	1	470.264	939.52	939.52	0.13	6e-05	HCD (High Energy Collision Dissociation)	MS2	5.53948	378.3	150	34.0437	7889
	7669492																							High	Sequest HT (A2)	Unambiguous	[K].lTGMAFR.[V]	N-Term(iTRAQ4plex)	1	4	378404908; 7657116; 7669492; 1276317824	0	2	0.5606	0	1	1	470.264	939.521	939.52	1.18	0.00055	HCD (High Energy Collision Dissociation)	MS2	18.046	204	59.299	30.1988	6118
	7669492																							High	Sequest HT (A2)	Unambiguous	[K].lTGMAFR.[V]	N-Term(iTRAQ4plex)	1	4	378404908; 7657116; 7669492; 1276317824	0	2	0.5461	0	1	1	470.264	939.521	939.52	0.58	0.00027	HCD (High Energy Collision Dissociation)	MS2	0	283.8	87.5	30.909	7216
High	7669550	NP_054706.1	VCL	7414	vinculin isoform meta-VCL	0	4	8	3	133	18.99					195.1	145.9	131.5	127.5	183.6	147.8	132.6	136
	7669550																							High	Mascot (A5)	Unambiguous	[K].aIPDLTAPVAAVQAAVSNLVR.[V]	N-Term(iTRAQ4plex)	1	2	4507877; 7669550	0	3	1	0	1	1	740.771	2220.3	2220.28	7.32	0.00542	HCD (High Energy Collision Dissociation)	MS2	19.4451	4	150	97.651	29129
	7669550																							High	Mascot (A5)	Unambiguous	[R].aLASQLQDSLk.[D]	N-Term(iTRAQ4plex); K11(iTRAQ4plex)	1	2	4507877; 7669550	0	2	1	0	1	1	731.429	1461.85	1461.85	-0.5	-0.00036	HCD (High Energy Collision Dissociation)	MS2	65.6971	80.2	87.5	34.9658	8703
	7669550																							High	Mascot (A5)	Unambiguous	[R].vDQLTAQLADLAAR.[G]	N-Term(iTRAQ4plex)	1	2	4507877; 7669550	0	2	0.9231	0	1	1	814.958	1628.91	1628.91	0.02	1e-05	HCD (High Energy Collision Dissociation)	MS2	24.5973	76.9	55.499	65.0373	18028
	7669550																							High	Mascot (A5)	Unambiguous	[R].vDQLTAQLADLAAR.[G]	N-Term(iTRAQ4plex)	1	2	4507877; 7669550	0	2	1	0	1	1	814.959	1628.91	1628.91	1.24	0.00101	HCD (High Energy Collision Dissociation)	MS2	27.1132	57.3	75.705	65.7107	20425
	7669550																							High	Sequest HT (A2)	Unambiguous	[R].vDQLTAQLADLAAR.[G]	N-Term(iTRAQ4plex)	1	2	4507877; 7669550	0	2	0.6948	0	1	1	814.958	1628.91	1628.91	0.02	1e-05	HCD (High Energy Collision Dissociation)	MS2	24.5973	76.9	55.499	65.0373	18028
	7669550																							High	Sequest HT (A2)	Unambiguous	[K].aIPDLTAPVAAVQAAVSNLVR.[V]	N-Term(iTRAQ4plex)	1	2	4507877; 7669550	0	3	0.5301	0	1	1	740.771	2220.3	2220.28	7.32	0.00542	HCD (High Energy Collision Dissociation)	MS2	19.4451	4	150	97.651	29129
	7669550																							High	Sequest HT (A2)	Unambiguous	[R].vDQLTAQLADLAAR.[G]	N-Term(iTRAQ4plex)	1	2	4507877; 7669550	0	2	0.5398	0	1	1	814.959	1628.91	1628.91	1.24	0.00101	HCD (High Energy Collision Dissociation)	MS2	27.1132	57.3	75.705	65.7107	20425
	7669550																							High	Sequest HT (A2)	Unambiguous	[R].aLASQLQDSLk.[D]	N-Term(iTRAQ4plex); K11(iTRAQ4plex)	1	2	4507877; 7669550	0	2	0.577	0	1	1	731.429	1461.85	1461.85	-0.5	-0.00036	HCD (High Energy Collision Dissociation)	MS2	65.6971	80.2	87.5	34.9658	8703
High	10280622	NP_066188.1	AMY2B	280	alpha-amylase 2B	0	2	4	1	54	8.52									354	449.1	211.6	185.3
	10280622																							High	Mascot (A5)	Unambiguous	[R].aLVFVDNHDNQR.[G]	N-Term(iTRAQ4plex)	1	3	1093953596; 4502085; 10280622	0	3	1	0	1	1	524.606	1571.8	1571.8	-1.72	-0.0009	HCD (High Energy Collision Dissociation)	MS2	33.855	35.8	57.852	21.7972	3502
	10280622																							High	Mascot (A5)	Unambiguous	[R].aLVFVDNHDNQR.[G]	N-Term(iTRAQ4plex)	1	3	1093953596; 4502085; 10280622	0	3	0.84	0	1	1	524.606	1571.8	1571.8	-0.54	-0.00028	HCD (High Energy Collision Dissociation)	MS2	59.2346	64.6	87.5	22.4299	4083
	10280622																							High	Sequest HT (A2)	Unambiguous	[R].aLVFVDNHDNQR.[G]	N-Term(iTRAQ4plex)	1	3	1093953596; 4502085; 10280622	0	3	0.5936	0	1	1	524.606	1571.8	1571.8	-0.54	-0.00028	HCD (High Energy Collision Dissociation)	MS2	59.2346	64.6	87.5	22.4299	4083
	10280622																							High	Sequest HT (A2)	Unambiguous	[R].aLVFVDNHDNQR.[G]	N-Term(iTRAQ4plex)	1	3	1093953596; 4502085; 10280622	0	3	0.6178	0	1	1	524.606	1571.8	1571.8	-1.72	-0.0009	HCD (High Energy Collision Dissociation)	MS2	33.855	35.8	57.852	21.7972	3502
High	10863927	NP_066953.1	PPIA	5478	peptidyl-prolyl cis-trans isomerase A isoform 1	0	32	33	5	543	50.13	80.4	77.4	122.7	119.5	71.3	86.9	123.5	118.2	82.7	81.4	119.3	116.5
	10863927																							High	Mascot (A5)	Selected	[-].mVNPTVFFDIAVDGEPLGR.[V]	N-Term(Prot)(Acetyl); N-Term(iTRAQ4plex)	1	1	10863927	0	2	1	0	1	1	1060.04	2119.07	2263.15	-63665.6	-72.0426	HCD (High Energy Collision Dissociation)	MS2	0		248.494	109.825	32497
	10863927																							High	Mascot (A5)	Unambiguous	[K].eGMNIVEAMER.[F]	N-Term(iTRAQ4plex)	1	3	10863927; 1370510467; 1370510469	0	2	0.8205	0	1	1	711.845	1422.68	1422.68	-0.99	-0.00071	HCD (High Energy Collision Dissociation)	MS2	25.2865	262.3	150	48.2065	12682
	10863927																							High	Mascot (A5)	Unambiguous	[K].eGMNIVEAMER.[F]	N-Term(iTRAQ4plex)	1	3	10863927; 1370510467; 1370510469	0	2	0.7609	0	1	1	711.845	1422.68	1422.68	-0.9	-0.00064	HCD (High Energy Collision Dissociation)	MS2	0	92.4	27.73	44.3794	10749
	10863927																							High	Mascot (A5)	Unambiguous	[K].eGMNIVEAMER.[F]	N-Term(iTRAQ4plex)	1	3	10863927; 1370510467; 1370510469	0	2	0.8125	0	1	1	711.845	1422.68	1422.68	-0.57	-0.0004	HCD (High Energy Collision Dissociation)	MS2	28.7727	131.6	87.5	44.9672	12391
	10863927																							High	Mascot (A5)	Unambiguous	[R].vSFELFADk.[V]	N-Term(iTRAQ4plex); K9(iTRAQ4plex)	1	1	10863927	0	2	0.8222	0	1	1	672.374	1343.74	1343.74	-2.69	-0.00181	HCD (High Energy Collision Dissociation)	MS2	47.8109	120	87.5	55.0839	16256
	10863927																							High	Mascot (A5)	Unambiguous	[R].vSFELFADk.[V]	N-Term(iTRAQ4plex); K9(iTRAQ4plex)	1	1	10863927	0	2	0.8235	0	1	1	672.376	1343.74	1343.74	-0.81	-0.00055	HCD (High Energy Collision Dissociation)	MS2	9.17618	529.2	150	58.0462	16020
	10863927																							High	Mascot (A5)	Unambiguous	[R].vSFELFADk.[V]	N-Term(iTRAQ4plex); K9(iTRAQ4plex)	1	1	10863927	0	2	0.8475	0	1	1	672.376	1343.74	1343.74	-0.3	-0.0002	HCD (High Energy Collision Dissociation)	MS2	50.9605	202.2	73.994	54.5581	14177
	10863927																							High	Mascot (A5)	Selected	[M].vNPTVFFDIAVDGEPLGR.[V]	N-Term(iTRAQ4plex)	1	1	10863927	0	3	1	0	1	1	697.371	2090.1	2090.1	-1.98	-0.00138	HCD (High Energy Collision Dissociation)	MS2	0	16.5	87.345	86.2852	24533
	10863927																							High	Mascot (A5)	Selected	[M].vNPTVFFDIAVDGEPLGR.[V]	N-Term(iTRAQ4plex)	1	1	10863927	0	2	0.7632	0	1	1	1045.56	2090.11	2090.1	1.12	0.00117	HCD (High Energy Collision Dissociation)	MS2	0	41.3	150	88.0954	25978
	10863927																							High	Mascot (A5)	Selected	[M].vNPTVFFDIAVDGEPLGR.[V]	N-Term(iTRAQ4plex)	1	1	10863927	0	3	1	0	1	1	697.374	2090.11	2090.1	1.08	0.00076	HCD (High Energy Collision Dissociation)	MS2	1.22376	34.3	150	88.0787	25973
	10863927																							High	Mascot (A5)	Selected	[M].vNPTVFFDIAVDGEPLGR.[V]	N-Term(iTRAQ4plex)	1	1	10863927	0	3	0.9804	0	1	1	697.373	2090.1	2090.1	0.46	0.00032	HCD (High Energy Collision Dissociation)	MS2	31.1866	12.9	87.5	86.6093	27621
	10863927																							High	Mascot (A5)	Selected	[M].vNPTVFFDIAVDGEPLGR.[V]	N-Term(iTRAQ4plex)	1	1	10863927	0	2	0.9848	0	1	1	1045.55	2090.1	2090.1	-1.01	-0.00105	HCD (High Energy Collision Dissociation)	MS2	0	19.9	44.554	86.3158	24541
	10863927																							High	Mascot (A5)	Unambiguous	[R].iIPGFMcQGGDFTR.[H]	N-Term(iTRAQ4plex); C7(Methylthio)	1	3	219842199; 10863927; 1370510467	0	2	1	0	1	1	866.41	1731.81	1731.81	-0.65	-0.00056	HCD (High Energy Collision Dissociation)	MS2	0	80.7	77.35	71.5457	20317
	10863927																							High	Mascot (A5)	Unambiguous	[R].iIPGFMcQGGDFTR.[H]	N-Term(iTRAQ4plex); C7(Methylthio)	1	3	219842199; 10863927; 1370510467	0	3	1	0	1	1	577.942	1731.81	1731.81	-0.47	-0.00027	HCD (High Energy Collision Dissociation)	MS2	0	80.3	150	74.6269	21551
	10863927																							High	Mascot (A5)	Unambiguous	[R].iIPGFMcQGGDFTR.[H]	N-Term(iTRAQ4plex); C7(Methylthio)	1	3	219842199; 10863927; 1370510467	0	2	1	0	1	1	866.41	1731.81	1731.81	-0.05	-4e-05	HCD (High Energy Collision Dissociation)	MS2	100	57.6	87.5	72.1851	22941
	10863927																							High	Mascot (A5)	Unambiguous	[R].iIPGFMcQGGDFTR.[H]	N-Term(iTRAQ4plex); C7(Methylthio)	1	3	219842199; 10863927; 1370510467	0	3	1	0	1	1	577.943	1731.81	1731.81	0.33	0.00019	HCD (High Energy Collision Dissociation)	MS2	46.0897	28.3	63.756	71.5986	20337
	10863927																							High	Mascot (A5)	Unambiguous	[R].iIPGFMcQGGDFTR.[H]	N-Term(iTRAQ4plex); C7(Methylthio)	1	3	219842199; 10863927; 1370510467	0	3	1	0	1	1	577.943	1731.81	1731.81	0.37	0.00021	HCD (High Energy Collision Dissociation)	MS2	0	47.9	87.5	72.2185	22952
	10863927																							High	Mascot (A5)	Unambiguous	[R].iIPGFMcQGGDFTR.[H]	N-Term(iTRAQ4plex); C7(Methylthio)	1	3	219842199; 10863927; 1370510467	0	2	1	0	1	1	866.41	1731.81	1731.81	-0.99	-0.00086	HCD (High Energy Collision Dissociation)	MS2	0	68.9	150	74.6328	21553
	10863927																							High	Mascot (A5)	Selected	[M].vNPTVFFDIAVDGEPLGR.[V]	N-Term(Prot)(Acetyl); N-Term(iTRAQ4plex)	1	1	10863927	0	2	1	0	1	1	994.512	1988.02	2132.11	-67584.2	-72.0486	HCD (High Energy Collision Dissociation)	MS2	0		70.378	106.28	31769
	10863927																							High	Mascot (A5)	Unambiguous	[R].vSFELFADk.[V]	N-Term(iTRAQ4plex); K9(iTRAQ4plex)	1	1	10863927	0	3	0.8889	0	1	1	448.586	1343.74	1343.74	-1.31	-0.00059	HCD (High Energy Collision Dissociation)	MS2	18.2918	76.6	150	58.1482	16054
	10863927																							High	Sequest HT (A2)	Unambiguous	[R].iIPGFMcQGGDFTR.[H]	N-Term(iTRAQ4plex); C7(Methylthio)	1	3	219842199; 10863927; 1370510467	0	2	0.6898	0	1	1	866.41	1731.81	1731.81	-0.65	-0.00056	HCD (High Energy Collision Dissociation)	MS2	0	80.7	77.35	71.5457	20317
	10863927																							High	Sequest HT (A2)	Unambiguous	[R].iIPGFMcQGGDFTR.[H]	N-Term(iTRAQ4plex); C7(Methylthio)	1	3	219842199; 10863927; 1370510467	0	3	0.7661	0	1	1	577.943	1731.81	1731.81	0.33	0.00019	HCD (High Energy Collision Dissociation)	MS2	46.0897	28.3	63.756	71.5986	20337
	10863927																							High	Sequest HT (A2)	Unambiguous	[R].vSFELFADk.[V]	N-Term(iTRAQ4plex); K9(iTRAQ4plex)	1	1	10863927	0	2	0.398	0	1	1	672.376	1343.74	1343.74	-0.3	-0.0002	HCD (High Energy Collision Dissociation)	MS2	50.9605	202.2	73.994	54.5581	14177
	10863927																							High	Sequest HT (A2)	Unambiguous	[R].vSFELFADk.[V]	N-Term(iTRAQ4plex); K9(iTRAQ4plex)	1	1	10863927	0	2	0.4151	0	1	1	672.376	1343.74	1343.74	-0.81	-0.00055	HCD (High Energy Collision Dissociation)	MS2	9.17618	529.2	150	58.0462	16020
	10863927																							High	Sequest HT (A2)	Unambiguous	[R].iIPGFMcQGGDFTR.[H]	N-Term(iTRAQ4plex); C7(Methylthio)	1	3	219842199; 10863927; 1370510467	0	2	0.6606	0	1	1	866.41	1731.81	1731.81	-0.99	-0.00086	HCD (High Energy Collision Dissociation)	MS2	0	68.9	150	74.6328	21553
	10863927																							High	Sequest HT (A2)	Unambiguous	[R].iIPGFMcQGGDFTR.[H]	N-Term(iTRAQ4plex); C7(Methylthio)	1	3	219842199; 10863927; 1370510467	0	3	0.7012	0	1	1	577.942	1731.81	1731.81	-0.47	-0.00027	HCD (High Energy Collision Dissociation)	MS2	0	80.3	150	74.6269	21551
	10863927																							High	Sequest HT (A2)	Unambiguous	[K].eGMNIVEAMER.[F]	N-Term(iTRAQ4plex)	1	3	10863927; 1370510467; 1370510469	0	2	0.522	0	1	1	711.845	1422.68	1422.68	-0.99	-0.00071	HCD (High Energy Collision Dissociation)	MS2	25.2865	262.3	150	48.2065	12682
	10863927																							High	Sequest HT (A2)	Unambiguous	[R].iIPGFMcQGGDFTR.[H]	N-Term(iTRAQ4plex); C7(Methylthio)	1	3	219842199; 10863927; 1370510467	0	2	0.7389	0	1	1	866.41	1731.81	1731.81	-0.05	-4e-05	HCD (High Energy Collision Dissociation)	MS2	100	57.6	87.5	72.1851	22941
	10863927																							High	Sequest HT (A2)	Unambiguous	[R].iIPGFMcQGGDFTR.[H]	N-Term(iTRAQ4plex); C7(Methylthio)	1	3	219842199; 10863927; 1370510467	0	3	0.7434	0	1	1	577.943	1731.81	1731.81	0.37	0.00021	HCD (High Energy Collision Dissociation)	MS2	0	47.9	87.5	72.2185	22952
	10863927																							High	Sequest HT (A2)	Unambiguous	[K].eGMNIVEAMER.[F]	N-Term(iTRAQ4plex)	1	3	10863927; 1370510467; 1370510469	0	2	0.611	0	1	1	711.845	1422.68	1422.68	-0.9	-0.00064	HCD (High Energy Collision Dissociation)	MS2	0	92.4	27.73	44.3794	10749
	10863927																							High	Sequest HT (A2)	Unambiguous	[R].vSFELFADk.[V]	N-Term(iTRAQ4plex); K9(iTRAQ4plex)	1	1	10863927	0	2	0.4586	0	1	1	672.374	1343.74	1343.74	-2.69	-0.00181	HCD (High Energy Collision Dissociation)	MS2	47.8109	120	87.5	55.0839	16256
	10863927																							High	Sequest HT (A2)	Unambiguous	[K].eGMNIVEAMER.[F]	N-Term(iTRAQ4plex)	1	3	10863927; 1370510467; 1370510469	0	2	0.5924	0	1	1	711.845	1422.68	1422.68	-0.57	-0.0004	HCD (High Energy Collision Dissociation)	MS2	28.7727	131.6	87.5	44.9672	12391
	10863927																							High	Sequest HT (A2)	Unambiguous	[R].vSFELFADk.[V]	N-Term(iTRAQ4plex); K9(iTRAQ4plex)	1	1	10863927	0	3	0.4625	0	1	1	448.586	1343.74	1343.74	-1.31	-0.00059	HCD (High Energy Collision Dissociation)	MS2	18.2918	76.6	150	58.1482	16054
High	11056024	NP_061741.1	PCDHGA5	56110	protocadherin gamma-A5 isoform 1	0.007	2	3	1	0	4.87					247.3	420	320.2	212.5
	11056024																							High	Mascot (A5)	Unambiguous	[R].sYQLSSNLHFSLDVVSGTDGQk.[Y]	N-Term(iTRAQ4plex); K22(iTRAQ4plex)	1	2	14196471; 11056024	0	5	1	0	1	1	534.882	2670.38	2670.36	6.87	0.00367	HCD (High Energy Collision Dissociation)	MS2	16.2431	36.3	87.5	49.7716	14219
	11056024																							High	Sequest HT (A2)	Unambiguous	[R].sYQLSSNLHFSLDVVSGTDGQk.[Y]	N-Term(iTRAQ4plex); K22(iTRAQ4plex)	1	2	14196471; 11056024	0	5	0.2456	0	1	1	534.883	2670.39	2670.36	9.96	0.00532	HCD (High Energy Collision Dissociation)	MS2	19.8414	10.8	87.5	50.3575	14457
	11056024																							High	Sequest HT (A2)	Unambiguous	[R].sYQLSSNLHFSLDVVSGTDGQk.[Y]	N-Term(iTRAQ4plex); K22(iTRAQ4plex)	1	2	14196471; 11056024	0	5	0.2341	0	1	1	534.882	2670.38	2670.36	6.87	0.00367	HCD (High Energy Collision Dissociation)	MS2	16.2431	36.3	87.5	49.7716	14219
High	13562114	NP_110400.1	TUBB1	81027	tubulin beta-1 chain	0	12	30	2	363	58.24	85.7	125.9	97.9	90.5	85.9	118.1	101.1	94.9	80	115.5	102.6	101.9
	13562114																							High	Mascot (A5)	Unambiguous	[R].eIVHIQIGQcGNQIGAk.[F]	N-Term(iTRAQ4plex); C10(Methylthio); K17(iTRAQ4plex)	1	1	13562114	0	3	0.9701	0	1	1	714.72	2142.15	2142.14	2.79	0.00199	HCD (High Energy Collision Dissociation)	MS2	56.0945	85.3	79.944	41.9896	9994
	13562114																							High	Mascot (A5)	Unambiguous	[R].eIVHIQIGQcGNQIGAk.[F]	N-Term(iTRAQ4plex); C10(Methylthio); K17(iTRAQ4plex)	1	1	13562114	0	3	1	0	1	1	714.718	2142.14	2142.14	0.22	0.00015	HCD (High Energy Collision Dissociation)	MS2	40.7032	29.3	33.835	42.5931	11552
	13562114																							High	Mascot (A5)	Unambiguous	[R].aVLVDLEPGTMDSIR.[S]	N-Term(iTRAQ4plex)	1	2	13562114; 1034625886	0	3	1	0	1	1	587.318	1759.94	1759.94	0.22	0.00013	HCD (High Energy Collision Dissociation)	MS2	38.5506	15.5	42.809	59.4142	18024
	13562114																							High	Mascot (A5)	Unambiguous	[R].aVLVDLEPGTMDSIR.[S]	N-Term(iTRAQ4plex)	1	2	13562114; 1034625886	0	3	0.8269	0	1	1	587.317	1759.94	1759.94	-0.14	-8e-05	HCD (High Energy Collision Dissociation)	MS2	0	47	107.721	62.3479	17461
	13562114																							High	Mascot (A5)	Unambiguous	[R].aVLVDLEPGTMDSIR.[S]	N-Term(iTRAQ4plex)	1	2	13562114; 1034625886	0	2	1	0	1	1	880.472	1759.94	1759.94	-0.57	-0.0005	HCD (High Energy Collision Dissociation)	MS2	18.4316	50.2	69.9	59.3874	18013
	13562114																							High	Mascot (A5)	Unambiguous	[R].aVLVDLEPGTMDSIR.[S]	N-Term(iTRAQ4plex)	1	2	13562114; 1034625886	0	3	1	0	1	1	587.317	1759.94	1759.94	-0.65	-0.00038	HCD (High Energy Collision Dissociation)	MS2	23.7268	29.6	81.199	58.9917	15867
	13562114																							High	Mascot (A5)	Unambiguous	[R].aVLVDLEPGTMDSIR.[S]	N-Term(iTRAQ4plex)	1	2	13562114; 1034625886	0	2	1	0	1	1	880.471	1759.93	1759.94	-2	-0.00176	HCD (High Energy Collision Dissociation)	MS2	0	87.2	87.5	58.9628	15857
	13562114																							High	Mascot (A5)	Unambiguous	[R].aVLVDLEPGTMDSIR.[S]	N-Term(iTRAQ4plex)	1	2	13562114; 1034625886	0	2	0.9636	0	1	1	880.472	1759.94	1759.94	-0.94	-0.00083	HCD (High Energy Collision Dissociation)	MS2	0	117.5	150	62.2992	17445
	13562114																							High	Sequest HT (A2)	Unambiguous	[R].aVLVDLEPGTMDSIR.[S]	N-Term(iTRAQ4plex)	1	2	13562114; 1034625886	0	2	0.7206	0	1	1	880.471	1759.93	1759.94	-2	-0.00176	HCD (High Energy Collision Dissociation)	MS2	0	87.2	87.5	58.9628	15857
	13562114																							High	Sequest HT (A2)	Unambiguous	[R].aVLVDLEPGTMDSIR.[S]	N-Term(iTRAQ4plex)	1	2	13562114; 1034625886	0	3	0.6087	0	1	1	587.317	1759.94	1759.94	-0.65	-0.00038	HCD (High Energy Collision Dissociation)	MS2	23.7268	29.6	81.199	58.9917	15867
	13562114																							High	Sequest HT (A2)	Unambiguous	[R].aVLVDLEPGTMDSIR.[S]	N-Term(iTRAQ4plex)	1	2	13562114; 1034625886	0	2	0.6951	0	1	1	880.472	1759.94	1759.94	-0.94	-0.00083	HCD (High Energy Collision Dissociation)	MS2	0	117.5	150	62.2992	17445
	13562114																							High	Sequest HT (A2)	Unambiguous	[R].aVLVDLEPGTMDSIR.[S]	N-Term(iTRAQ4plex)	1	2	13562114; 1034625886	0	3	0.6086	0	1	1	587.317	1759.94	1759.94	-0.14	-8e-05	HCD (High Energy Collision Dissociation)	MS2	0	47	107.721	62.3479	17461
	13562114																							High	Sequest HT (A2)	Unambiguous	[R].eIVHIQIGQcGNQIGAk.[F]	N-Term(iTRAQ4plex); C10(Methylthio); K17(iTRAQ4plex)	1	1	13562114	0	3	0.5882	0	1	1	714.72	2142.15	2142.14	2.79	0.00199	HCD (High Energy Collision Dissociation)	MS2	56.0945	85.3	79.944	41.9896	9994
	13562114																							High	Sequest HT (A2)	Unambiguous	[R].eIVHIQIGQcGNQIGAk.[F]	N-Term(iTRAQ4plex); C10(Methylthio); K17(iTRAQ4plex)	1	1	13562114	0	3	0.5175	0	1	1	714.718	2142.14	2142.14	0.22	0.00015	HCD (High Energy Collision Dissociation)	MS2	40.7032	29.3	33.835	42.5931	11552
	13562114																							High	Sequest HT (A2)	Unambiguous	[R].aVLVDLEPGTMDSIR.[S]	N-Term(iTRAQ4plex)	1	2	13562114; 1034625886	0	2	0.6878	0	1	1	880.472	1759.94	1759.94	-0.57	-0.0005	HCD (High Energy Collision Dissociation)	MS2	18.4316	50.2	69.9	59.3874	18013
	13562114																							High	Sequest HT (A2)	Unambiguous	[R].aVLVDLEPGTMDSIR.[S]	N-Term(iTRAQ4plex)	1	2	13562114; 1034625886	0	3	0.6205	0	1	1	587.318	1759.94	1759.94	0.22	0.00013	HCD (High Energy Collision Dissociation)	MS2	38.5506	15.5	42.809	59.4142	18024
High	14141152	NP_005959.2	HNRNPM	4670	heterogeneous nuclear ribonucleoprotein M isoform a	0.008	3	2	1	0	3.29	280.2	364.5	323.3	232.1
	14141152																							High	Mascot (A5)	Unambiguous	[K].gIGMGNIGPAGMGMEGIGFGINk.[M]	N-Term(iTRAQ4plex); K23(iTRAQ4plex)	1	9	157412270; 530427507; 1034608018; 1034608011; 1034608007; 1034608022; 530427503; 14141152; 530427511	0	3	1	0	1	1	822.76	2466.27	2466.25	4.67	0.00384	HCD (High Energy Collision Dissociation)	MS2	36.0726	14.1	150	74.1859	21405
	14141152																							High	Sequest HT (A2)	Unambiguous	[K].gIGMGNIGPAGMGMEGIGFGINk.[M]	N-Term(iTRAQ4plex); K23(iTRAQ4plex)	1	9	157412270; 530427507; 1034608018; 1034608011; 1034608007; 1034608022; 530427503; 14141152; 530427511	0	3	0.462	0	1	1	822.76	2466.27	2466.25	4.67	0.00384	HCD (High Energy Collision Dissociation)	MS2	36.0726	14.1	150	74.1859	21405
High	15451856	NP_001744.2	CAV1	857	caveolin-1 isoform alpha	0	8	2	1	22	3.91					268.4	373.1	307.7	250.8
	15451856																							High	Mascot (A5)	Unambiguous	[K].yVDSEGHLYTVPIR.[E]	N-Term(iTRAQ4plex)	1	1	15451856	0	3	0.9091	0	1	1	598.317	1792.94	1792.94	0.27	0.00016	HCD (High Energy Collision Dissociation)	MS2	13.0316	62.7	87.5	35.0373	8735
	15451856																							High	Sequest HT (A2)	Unambiguous	[K].yVDSEGHLYTVPIR.[E]	N-Term(iTRAQ4plex)	1	1	15451856	0	3	0.4706	0	1	1	598.317	1792.94	1792.94	0.27	0.00016	HCD (High Energy Collision Dissociation)	MS2	13.0316	62.7	87.5	35.0373	8735
High	16579885	NP_000959.2	RPL4	6124	60S ribosomal protein L4	0	3	2	1	32	3.84	284.8	302.5	313.9	298.8
	16579885																							High	Mascot (A5)	Unambiguous	[R].iEEVPELPLVVEDk.[V]	N-Term(iTRAQ4plex); K14(iTRAQ4plex)	1	1	16579885	0	3	1	0	1	1	633.031	1897.08	1897.08	1.3	0.00082	HCD (High Energy Collision Dissociation)	MS2	37.6725	27.2	150	67.8691	19298
	16579885																							High	Sequest HT (A2)	Unambiguous	[R].iEEVPELPLVVEDk.[V]	N-Term(iTRAQ4plex); K14(iTRAQ4plex)	1	1	16579885	0	3	0.5573	0	1	1	633.031	1897.08	1897.08	1.3	0.00082	HCD (High Energy Collision Dissociation)	MS2	37.6725	27.2	150	67.8691	19298
High	16933542	NP_002017.1	FN1	2335	fibronectin isoform 3	0	29	247	1	3434	614.77	36	64.6	145.2	154.1	32.3	57	146.1	164.6	34.6	49.7	149	166.6
	16933542																							High	Mascot (A5)	Unambiguous	[R].gATYNIIVEALk.[D]	N-Term(iTRAQ4plex); K12(iTRAQ4plex)	1	9	807066346; 47132555; 807066348; 47132553; 807066342; 47132557; 16933542; 47132549; 807066344	0	3	0.6	0	1	1	527.315	1579.93	1579.93	0.62	0.00032	HCD (High Energy Collision Dissociation)	MS2	0	159.4	103.38	63.3909	17811
	16933542																							High	Mascot (A5)	Unambiguous	[R].gATYNIIVEALk.[D]	N-Term(iTRAQ4plex); K12(iTRAQ4plex)	1	9	807066346; 47132555; 807066348; 47132553; 807066342; 47132557; 16933542; 47132549; 807066344	0	2	0.8925	0	1	1	790.469	1579.93	1579.93	0.21	0.00016	HCD (High Energy Collision Dissociation)	MS2	0	93.1	60.408	59.8987	16190
	16933542																							High	Mascot (A5)	Unambiguous	[R].gATYNIIVEALk.[D]	N-Term(iTRAQ4plex); K12(iTRAQ4plex)	1	9	807066346; 47132555; 807066348; 47132553; 807066342; 47132557; 16933542; 47132549; 807066344	0	2	0.8925	0	1	1	790.468	1579.93	1579.93	-0.24	-0.00019	HCD (High Energy Collision Dissociation)	MS2	0	90	87.5	60.4768	18420
	16933542																							High	Mascot (A5)	Unambiguous	[R].gATYNIIVEALk.[D]	N-Term(iTRAQ4plex); K12(iTRAQ4plex)	1	9	807066346; 47132555; 807066348; 47132553; 807066342; 47132557; 16933542; 47132549; 807066344	0	3	0.6875	0	1	1	527.315	1579.93	1579.93	-0.4	-0.00021	HCD (High Energy Collision Dissociation)	MS2	25.3351	73	87.5	60.3907	18386
	16933542																							High	Mascot (A5)	Unambiguous	[R].gATYNIIVEALk.[D]	N-Term(iTRAQ4plex); K12(iTRAQ4plex)	1	9	807066346; 47132555; 807066348; 47132553; 807066342; 47132557; 16933542; 47132549; 807066344	0	2	0.914	0	1	1	790.468	1579.93	1579.93	-0.26	-0.0002	HCD (High Energy Collision Dissociation)	MS2	0	93.5	150	63.4253	17823
	16933542																							High	Mascot (A5)	Unambiguous	[R].gATYNIIVEALk.[D]	N-Term(iTRAQ4plex); K12(iTRAQ4plex)	1	9	807066346; 47132555; 807066348; 47132553; 807066342; 47132557; 16933542; 47132549; 807066344	0	3	0.7333	0	1	1	527.314	1579.93	1579.93	-1	-0.00053	HCD (High Energy Collision Dissociation)	MS2	43.9959	56.3	31.932	59.8753	16183
	16933542																							High	Sequest HT (A2)	Unambiguous	[R].gATYNIIVEALk.[D]	N-Term(iTRAQ4plex); K12(iTRAQ4plex)	1	9	807066346; 47132555; 807066348; 47132553; 807066342; 47132557; 16933542; 47132549; 807066344	0	3	0.544	0	1	1	527.314	1579.93	1579.93	-1	-0.00053	HCD (High Energy Collision Dissociation)	MS2	43.9959	56.3	31.932	59.8753	16183
	16933542																							High	Sequest HT (A2)	Unambiguous	[R].gATYNIIVEALk.[D]	N-Term(iTRAQ4plex); K12(iTRAQ4plex)	1	9	807066346; 47132555; 807066348; 47132553; 807066342; 47132557; 16933542; 47132549; 807066344	0	2	0.5938	0	1	1	790.469	1579.93	1579.93	0.21	0.00016	HCD (High Energy Collision Dissociation)	MS2	0	93.1	60.408	59.8987	16190
	16933542																							High	Sequest HT (A2)	Unambiguous	[R].gATYNIIVEALk.[D]	N-Term(iTRAQ4plex); K12(iTRAQ4plex)	1	9	807066346; 47132555; 807066348; 47132553; 807066342; 47132557; 16933542; 47132549; 807066344	0	3	0.5482	0	1	1	527.315	1579.93	1579.93	0.62	0.00032	HCD (High Energy Collision Dissociation)	MS2	0	159.4	103.38	63.3909	17811
	16933542																							High	Sequest HT (A2)	Unambiguous	[R].gATYNIIVEALk.[D]	N-Term(iTRAQ4plex); K12(iTRAQ4plex)	1	9	807066346; 47132555; 807066348; 47132553; 807066342; 47132557; 16933542; 47132549; 807066344	0	2	0.5623	0	1	1	790.468	1579.93	1579.93	-0.26	-0.0002	HCD (High Energy Collision Dissociation)	MS2	0	93.5	150	63.4253	17823
	16933542																							High	Sequest HT (A2)	Unambiguous	[R].gATYNIIVEALk.[D]	N-Term(iTRAQ4plex); K12(iTRAQ4plex)	1	9	807066346; 47132555; 807066348; 47132553; 807066342; 47132557; 16933542; 47132549; 807066344	0	3	0.5315	0	1	1	527.315	1579.93	1579.93	-0.4	-0.00021	HCD (High Energy Collision Dissociation)	MS2	25.3351	73	87.5	60.3907	18386
	16933542																							High	Sequest HT (A2)	Unambiguous	[R].gATYNIIVEALk.[D]	N-Term(iTRAQ4plex); K12(iTRAQ4plex)	1	9	807066346; 47132555; 807066348; 47132553; 807066342; 47132557; 16933542; 47132549; 807066344	0	2	0.5762	0	1	1	790.468	1579.93	1579.93	-0.24	-0.00019	HCD (High Energy Collision Dissociation)	MS2	0	90	87.5	60.4768	18420
High	17921989	NP_005991.1	TUBA4A	7277	tubulin alpha-4A chain isoform 1	0	43	73	4	1060	179.27	81.5	113	107.6	97.9	80.8	104	110.4	104.9	77.8	102.7	112.7	106.8
	17921989																							High	Mascot (A5)	Unambiguous	[K].dVNAAIAAIk.[T]	N-Term(iTRAQ4plex); K10(iTRAQ4plex)	1	3	1034616273; 514052659; 17921989	0	2	0.8254	0	1	1	637.388	1273.77	1273.77	-2.33	-0.00148	HCD (High Energy Collision Dissociation)	MS2	0	69.2	32.666	38.9716	9021
	17921989																							High	Mascot (A5)	Unambiguous	[K].dVNAAIAAIk.[T]	N-Term(iTRAQ4plex); K10(iTRAQ4plex)	1	3	1034616273; 514052659; 17921989	0	2	0.9048	0	1	1	637.389	1273.77	1273.77	-0.17	-0.00011	HCD (High Energy Collision Dissociation)	MS2	12.0565	101.6	68.328	39.7075	10500
	17921989																							High	Mascot (A5)	Unambiguous	[K].eIIDPVLDR.[I]	N-Term(iTRAQ4plex)	1	2	514052659; 17921989	0	2	0.7143	0	1	1	607.349	1213.69	1213.69	-0.83	-0.0005	HCD (High Energy Collision Dissociation)	MS2	9.0516	316	77.447	44.5453	11440
	17921989																							High	Mascot (A5)	Unambiguous	[K].eIIDPVLDR.[I]	N-Term(iTRAQ4plex)	1	2	514052659; 17921989	0	2	0.7143	0	1	1	607.349	1213.69	1213.69	-0.27	-0.00016	HCD (High Energy Collision Dissociation)	MS2	0	236.1	61.842	41.5285	11158
	17921989																							High	Mascot (A5)	Unambiguous	[K].eIIDPVLDR.[I]	N-Term(iTRAQ4plex)	1	2	514052659; 17921989	0	2	0.7111	0	1	1	607.35	1213.69	1213.69	1.7	0.00103	HCD (High Energy Collision Dissociation)	MS2	0	116.3	24.657	40.8373	9621
	17921989																							High	Mascot (A5)	Unambiguous	[R].aVFVDLEPTVIDEIR.[N]	N-Term(iTRAQ4plex)	1	2	514052659; 17921989	0	2	1	0	1	1	930.513	1860.02	1860.02	-2.17	-0.00202	HCD (High Energy Collision Dissociation)	MS2	0	34.6	37.281	75.6779	21561
	17921989																							High	Mascot (A5)	Unambiguous	[R].aVFVDLEPTVIDEIR.[N]	N-Term(iTRAQ4plex)	1	2	514052659; 17921989	0	2	0.963	0	1	1	930.514	1860.02	1860.02	-1.4	-0.0013	HCD (High Energy Collision Dissociation)	MS2	0	73.4	87.5	76.1882	24312
	17921989																							High	Mascot (A5)	Unambiguous	[R].aVFVDLEPTVIDEIR.[N]	N-Term(iTRAQ4plex)	1	2	514052659; 17921989	0	3	1	0	1	1	620.679	1860.02	1860.02	-0.39	-0.00024	HCD (High Energy Collision Dissociation)	MS2	0	40.4	87.5	76.2089	24320
	17921989																							High	Mascot (A5)	Unambiguous	[R].aVFVDLEPTVIDEIR.[N]	N-Term(iTRAQ4plex)	1	2	514052659; 17921989	0	3	0.9206	0	1	1	620.68	1860.02	1860.02	0.45	0.00028	HCD (High Energy Collision Dissociation)	MS2	0	13.3	33.971	75.6866	21563
	17921989																							High	Mascot (A5)	Unambiguous	[K].tIGGGDDSFTTFFcETGAGk.[H]	N-Term(iTRAQ4plex); C14(Methylthio); K20(iTRAQ4plex)	1	2	514052659; 17921989	0	3	1	0	1	1	782.361	2345.07	2345.07	0.43	0.00033	HCD (High Energy Collision Dissociation)	MS2	0	26	56.401	74.2756	23656
	17921989																							High	Mascot (A5)	Unambiguous	[K].tIGGGDDSFTTFFcETGAGk.[H]	N-Term(iTRAQ4plex); C14(Methylthio); K20(iTRAQ4plex)	1	2	514052659; 17921989	0	3	1	0	1	1	782.36	2345.07	2345.07	-0.6	-0.00047	HCD (High Energy Collision Dissociation)	MS2	100	52.2	150	76.6741	22228
	17921989																							High	Mascot (A5)	Unambiguous	[K].tIGGGDDSFTTFFcETGAGk.[H]	N-Term(iTRAQ4plex); C14(Methylthio); K20(iTRAQ4plex)	1	2	514052659; 17921989	0	3	1	0	1	1	782.36	2345.07	2345.07	-0.76	-0.00059	HCD (High Energy Collision Dissociation)	MS2	32.2449	23.7	46.641	73.6982	20951
	17921989																							High	Sequest HT (A2)	Unambiguous	[R].aVFVDLEPTVIDEIR.[N]	N-Term(iTRAQ4plex)	1	2	514052659; 17921989	0	2	0.7026	0	1	1	930.513	1860.02	1860.02	-2.17	-0.00202	HCD (High Energy Collision Dissociation)	MS2	0	34.6	37.281	75.6779	21561
	17921989																							High	Sequest HT (A2)	Unambiguous	[R].aVFVDLEPTVIDEIR.[N]	N-Term(iTRAQ4plex)	1	2	514052659; 17921989	0	3	0.666	0	1	1	620.68	1860.02	1860.02	0.45	0.00028	HCD (High Energy Collision Dissociation)	MS2	0	13.3	33.971	75.6866	21563
	17921989																							High	Sequest HT (A2)	Unambiguous	[K].tIGGGDDSFTTFFcETGAGk.[H]	N-Term(iTRAQ4plex); C14(Methylthio); K20(iTRAQ4plex)	1	2	514052659; 17921989	0	3	0.759	0	1	1	782.36	2345.07	2345.07	-0.76	-0.00059	HCD (High Energy Collision Dissociation)	MS2	32.2449	23.7	46.641	73.6982	20951
	17921989																							High	Sequest HT (A2)	Unambiguous	[K].tIGGGDDSFTTFFcETGAGk.[H]	N-Term(iTRAQ4plex); C14(Methylthio); K20(iTRAQ4plex)	1	2	514052659; 17921989	0	3	0.6684	0	1	1	782.36	2345.07	2345.07	-0.6	-0.00047	HCD (High Energy Collision Dissociation)	MS2	100	52.2	150	76.6741	22228
	17921989																							High	Sequest HT (A2)	Unambiguous	[K].eIIDPVLDR.[I]	N-Term(iTRAQ4plex)	1	2	514052659; 17921989	0	2	0.4226	0	1	1	607.349	1213.69	1213.69	-0.83	-0.0005	HCD (High Energy Collision Dissociation)	MS2	9.0516	316	77.447	44.5453	11440
	17921989																							High	Sequest HT (A2)	Unambiguous	[R].aVFVDLEPTVIDEIR.[N]	N-Term(iTRAQ4plex)	1	2	514052659; 17921989	0	2	0.7222	0	1	1	930.514	1860.02	1860.02	-1.4	-0.0013	HCD (High Energy Collision Dissociation)	MS2	0	73.4	87.5	76.1882	24312
	17921989																							High	Sequest HT (A2)	Unambiguous	[R].aVFVDLEPTVIDEIR.[N]	N-Term(iTRAQ4plex)	1	2	514052659; 17921989	0	3	0.6543	0	1	1	620.679	1860.02	1860.02	-0.39	-0.00024	HCD (High Energy Collision Dissociation)	MS2	0	40.4	87.5	76.2089	24320
	17921989																							High	Sequest HT (A2)	Unambiguous	[K].tIGGGDDSFTTFFcETGAGk.[H]	N-Term(iTRAQ4plex); C14(Methylthio); K20(iTRAQ4plex)	1	2	514052659; 17921989	0	3	0.738	0	1	1	782.361	2345.07	2345.07	0.43	0.00033	HCD (High Energy Collision Dissociation)	MS2	0	26	56.401	74.2756	23656
	17921989																							High	Sequest HT (A2)	Unambiguous	[K].eIIDPVLDR.[I]	N-Term(iTRAQ4plex)	1	2	514052659; 17921989	0	2	0.3803	0	1	1	607.35	1213.69	1213.69	1.7	0.00103	HCD (High Energy Collision Dissociation)	MS2	0	116.3	24.657	40.8373	9621
	17921989																							High	Sequest HT (A2)	Unambiguous	[K].dVNAAIAAIk.[T]	N-Term(iTRAQ4plex); K10(iTRAQ4plex)	1	3	1034616273; 514052659; 17921989	0	2	0.5914	0	1	1	637.388	1273.77	1273.77	-2.33	-0.00148	HCD (High Energy Collision Dissociation)	MS2	0	69.2	32.666	38.9716	9021
	17921989																							High	Sequest HT (A2)	Unambiguous	[K].eIIDPVLDR.[I]	N-Term(iTRAQ4plex)	1	2	514052659; 17921989	0	2	0.4501	0	1	1	607.349	1213.69	1213.69	-0.27	-0.00016	HCD (High Energy Collision Dissociation)	MS2	0	236.1	61.842	41.5285	11158
	17921989																							High	Sequest HT (A2)	Unambiguous	[K].dVNAAIAAIk.[T]	N-Term(iTRAQ4plex); K10(iTRAQ4plex)	1	3	1034616273; 514052659; 17921989	0	2	0.6396	0	1	1	637.389	1273.77	1273.77	-0.17	-0.00011	HCD (High Energy Collision Dissociation)	MS2	12.0565	101.6	68.328	39.7075	10500
High	19743823	NP_596867.1	ITGB1	3688	integrin beta-1 isoform 1A	0	10	20	6	235	46.39	135.5	154.1	145.9	164.4	115	139.5	158.2	187.3
	19743823																							High	Mascot (A5)	Unambiguous	[K].sAVTTVVNPk.[Y]	N-Term(iTRAQ4plex); K10(iTRAQ4plex)	1	1	19743823	0	2	0.74	0	1	1	652.394	1303.78	1303.78	-1.46	-0.00095	HCD (High Energy Collision Dissociation)	MS2	38.4657	23.3	150	17.1989	2413
	19743823																							High	Mascot (A5)	Unambiguous	[R].iGFGSFVEk.[T]	N-Term(iTRAQ4plex); K9(iTRAQ4plex)	1	2	19743823; 19743819	0	2	0.8986	0	1	1	636.364	1271.72	1271.72	-1.76	-0.00112	HCD (High Energy Collision Dissociation)	MS2	54.6618	273.8	150	49.0856	12978
	19743823																							High	Mascot (A5)	Unambiguous	[K].sLGTDLMNEMR.[R]	N-Term(iTRAQ4plex)	1	2	19743823; 19743819	0	2	1	0	1	1	705.846	1410.68	1410.68	0.03	2e-05	HCD (High Energy Collision Dissociation)	MS2	71.3641	86.4	87.5	46.3796	12945
	19743823																							High	Mascot (A5)	Unambiguous	[K].wDTGENPIYk.[S]	N-Term(iTRAQ4plex); K10(iTRAQ4plex)	1	1	19743823	0	2	0.85	0	1	1	755.891	1510.78	1510.78	-1.61	-0.00121	HCD (High Energy Collision Dissociation)	MS2	0	73.9	99.553	34.3485	8451
	19743823																							High	Mascot (A5)	Unambiguous	[K].wDTGENPIYk.[S]	N-Term(iTRAQ4plex); K10(iTRAQ4plex)	1	1	19743823	0	2	1	0	1	1	755.892	1510.78	1510.78	-1.11	-0.00084	HCD (High Energy Collision Dissociation)	MS2	50.2489	69.6	150	37.6959	9110
	19743823																							High	Mascot (A5)	Unambiguous	[K].lSENNIQTIFAVTEEFQPVYk.[E]	N-Term(iTRAQ4plex); K21(iTRAQ4plex)	1	2	19743823; 19743819	0	3	1	0	1	1	920.158	2758.46	2758.45	1.53	0.00141	HCD (High Energy Collision Dissociation)	MS2	25.7012	24.1	150	88.7048	26180
	19743823																							High	Mascot (A5)	Unambiguous	[K].lSENNIQTIFAVTEEFQPVYk.[E]	N-Term(iTRAQ4plex); K21(iTRAQ4plex)	1	2	19743823; 19743819	0	3	1	0	1	1	920.152	2758.44	2758.45	-4.25	-0.00391	HCD (High Energy Collision Dissociation)	MS2	0	9.4	87.5	87.4489	27873
	19743823																							High	Mascot (A5)	Unambiguous	[K].lkPEDITQIQPQQLVLR.[L]	N-Term(iTRAQ4plex); K2(iTRAQ4plex)	1	2	19743823; 19743819	0	3	1	0	1	1	769.791	2307.36	2307.36	-1.84	-0.00141	HCD (High Energy Collision Dissociation)	MS2	100	16.5	35.821	52.7966	13603
	19743823																							High	Mascot (A5)	Unambiguous	[K].lkPEDITQIQPQQLVLR.[L]	N-Term(iTRAQ4plex); K2(iTRAQ4plex)	1	2	19743823; 19743819	0	3	1	0	1	1	769.791	2307.36	2307.36	-1.74	-0.00134	HCD (High Energy Collision Dissociation)	MS2	52.0421	32.4	150	56.0373	15346
	19743823																							High	Mascot (A5)	Unambiguous	[K].lkPEDITQIQPQQLVLR.[L]	N-Term(iTRAQ4plex); K2(iTRAQ4plex)	1	2	19743823; 19743819	0	3	1	0	1	1	769.793	2307.37	2307.36	0.71	0.00055	HCD (High Energy Collision Dissociation)	MS2	57.9861	34.9	87.5	53.3905	15610
	19743823																							High	Sequest HT (A2)	Unambiguous	[K].lkPEDITQIQPQQLVLR.[L]	N-Term(iTRAQ4plex); K2(iTRAQ4plex)	1	2	19743823; 19743819	0	3	0.7365	0	1	1	769.791	2307.36	2307.36	-1.84	-0.00141	HCD (High Energy Collision Dissociation)	MS2	100	16.5	35.821	52.7966	13603
	19743823																							High	Sequest HT (A2)	Unambiguous	[K].lkPEDITQIQPQQLVLR.[L]	N-Term(iTRAQ4plex); K2(iTRAQ4plex)	1	2	19743823; 19743819	0	3	1	0	1	1	769.791	2307.36	2307.36	-1.74	-0.00134	HCD (High Energy Collision Dissociation)	MS2	52.0421	32.4	150	56.0373	15346
	19743823																							High	Sequest HT (A2)	Unambiguous	[K].lSENNIQTIFAVTEEFQPVYk.[E]	N-Term(iTRAQ4plex); K21(iTRAQ4plex)	1	2	19743823; 19743819	0	3	0.6791	0	1	1	920.158	2758.46	2758.45	1.53	0.00141	HCD (High Energy Collision Dissociation)	MS2	25.7012	24.1	150	88.7048	26180
	19743823																							High	Sequest HT (A2)	Unambiguous	[K].sAVTTVVNPk.[Y]	N-Term(iTRAQ4plex); K10(iTRAQ4plex)	1	1	19743823	0	2	0.5888	0	1	1	652.394	1303.78	1303.78	-1.46	-0.00095	HCD (High Energy Collision Dissociation)	MS2	38.4657	23.3	150	17.1989	2413
	19743823																							High	Sequest HT (A2)	Unambiguous	[R].iGFGSFVEk.[T]	N-Term(iTRAQ4plex); K9(iTRAQ4plex)	1	2	19743823; 19743819	0	2	0.4604	0	1	1	636.364	1271.72	1271.72	-1.76	-0.00112	HCD (High Energy Collision Dissociation)	MS2	54.6618	273.8	150	49.0856	12978
	19743823																							High	Sequest HT (A2)	Unambiguous	[K].wDTGENPIYk.[S]	N-Term(iTRAQ4plex); K10(iTRAQ4plex)	1	1	19743823	0	2	0.6676	0	1	1	755.892	1510.78	1510.78	-1.11	-0.00084	HCD (High Energy Collision Dissociation)	MS2	50.2489	69.6	150	37.6959	9110
	19743823																							High	Sequest HT (A2)	Unambiguous	[K].lSENNIQTIFAVTEEFQPVYk.[E]	N-Term(iTRAQ4plex); K21(iTRAQ4plex)	1	2	19743823; 19743819	0	3	0.6464	0	1	1	920.152	2758.44	2758.45	-4.25	-0.00391	HCD (High Energy Collision Dissociation)	MS2	0	9.4	87.5	87.4489	27873
	19743823																							High	Sequest HT (A2)	Unambiguous	[K].wDTGENPIYk.[S]	N-Term(iTRAQ4plex); K10(iTRAQ4plex)	1	1	19743823	0	2	0.6831	0	1	1	755.891	1510.78	1510.78	-1.61	-0.00121	HCD (High Energy Collision Dissociation)	MS2	0	73.9	99.553	34.3485	8451
	19743823																							High	Sequest HT (A2)	Unambiguous	[K].lkPEDITQIQPQQLVLR.[L]	N-Term(iTRAQ4plex); K2(iTRAQ4plex)	1	2	19743823; 19743819	0	3	0.7282	0	1	1	769.793	2307.37	2307.36	0.71	0.00055	HCD (High Energy Collision Dissociation)	MS2	57.9861	34.9	87.5	53.3905	15610
	19743823																							High	Sequest HT (A2)	Unambiguous	[K].sLGTDLMNEMR.[R]	N-Term(iTRAQ4plex)	1	2	19743823; 19743819	0	2	0.5475	0	1	1	705.846	1410.68	1410.68	0.03	2e-05	HCD (High Energy Collision Dissociation)	MS2	71.3641	86.4	87.5	46.3796	12945
High	19913410	NP_059447.2	MVP	9961	major vault protein isoform 1	0	16	30	11	301	64.17	87.4	82.8	104.5	125.3	74.2	86.7	110.6	128.5	81.2	76.6	112.9	129.3
	19913410																							High	Mascot (A5)	Unambiguous	[R].lAQDPFPLYPGEVLEk.[D]	N-Term(iTRAQ4plex); K16(iTRAQ4plex)	1	3	19913410; 645912958; 645912966	0	3	1	0	1	1	702.058	2104.16	2104.16	0.62	0.00044	HCD (High Energy Collision Dissociation)	MS2	100	29.5	82.51	70.2108	22187
	19913410																							High	Mascot (A5)	Unambiguous	[K].iLDQSEAEk.[A]	N-Term(iTRAQ4plex); K9(iTRAQ4plex)	1	3	19913410; 645912958; 645912966	0	2	0.7353	0	1	1	660.865	1320.72	1320.72	-0.9	-0.00059	HCD (High Energy Collision Dissociation)	MS2	25.7021	111.2	150	16.6763	2315
	19913410																							High	Mascot (A5)	Unambiguous	[K].iLDQSEAEk.[A]	N-Term(iTRAQ4plex); K9(iTRAQ4plex)	1	3	19913410; 645912958; 645912966	0	2	0.5333	0	1	1	660.866	1320.72	1320.72	-0.21	-0.00014	HCD (High Energy Collision Dissociation)	MS2	20.2497	46	172.129	20.5173	3442
	19913410																							High	Mascot (A5)	Unambiguous	[R].gPLEYVPSAk.[V]	N-Term(iTRAQ4plex); K10(iTRAQ4plex)	1	3	19913410; 645912958; 645912966	0	2	1	0	1	1	674.891	1348.77	1348.77	1.98	0.00134	HCD (High Energy Collision Dissociation)	MS2	100	56.4	87.5	34.2609	8418
	19913410																							High	Mascot (A5)	Unambiguous	[R].lAQDPFPLYPGEVLEk.[D]	N-Term(iTRAQ4plex); K16(iTRAQ4plex)	1	3	19913410; 645912958; 645912966	0	3	1	0	1	1	702.057	2104.15	2104.16	-0.89	-0.00063	HCD (High Energy Collision Dissociation)	MS2	23.9214	64.6	150	72.585	20873
	19913410																							High	Mascot (A5)	Unambiguous	[R].lAQDPFPLYPGEVLEk.[D]	N-Term(iTRAQ4plex); K16(iTRAQ4plex)	1	3	19913410; 645912958; 645912966	0	3	1	0	1	1	702.056	2104.15	2104.16	-1.1	-0.00077	HCD (High Energy Collision Dissociation)	MS2	23.3638	31	73.547	69.5526	19666
	19913410																							High	Mascot (A5)	Unambiguous	[K].vVAGDEWLFEGPGTYIPR.[K]	N-Term(iTRAQ4plex)	1	3	19913410; 645912958; 645912966	0	3	1	0	1	1	717.372	2150.1	2150.1	-1.01	-0.00072	HCD (High Energy Collision Dissociation)	MS2	100	7.9	52.619	76.0734	24268
	19913410																							High	Mascot (A5)	Unambiguous	[K].lFSVPDFVGDAck.[A]	N-Term(iTRAQ4plex); C12(Methylthio); K13(iTRAQ4plex)	1	3	19913410; 645912958; 645912966	0	3	1	0	1	1	577.961	1731.87	1731.87	-0.44	-0.00025	HCD (High Energy Collision Dissociation)	MS2	34.7228	15.5	150	82.3694	24107
	19913410																							High	Mascot (A5)	Unambiguous	[R].dAQGLVLFDVTGQVR.[L]	N-Term(iTRAQ4plex)	1	3	19913410; 645912958; 645912966	0	2	1	0	1	1	881.484	1761.96	1761.96	-0.75	-0.00066	HCD (High Energy Collision Dissociation)	MS2	0	30.1	87.5	65.7517	20444
	19913410																							High	Mascot (A5)	Unambiguous	[R].dAQGLVLFDVTGQVR.[L]	N-Term(iTRAQ4plex)	1	3	19913410; 645912958; 645912966	0	3	0.875	0	1	1	587.992	1761.96	1761.96	0.49	0.00029	HCD (High Energy Collision Dissociation)	MS2	0	33.1	150	68.2721	19432
	19913410																							High	Mascot (A5)	Unambiguous	[R].dLAVAGPEMQVk.[L]	N-Term(iTRAQ4plex); K12(iTRAQ4plex)	1	3	19913410; 645912958; 645912966	0	3	0.9688	0	1	1	515.957	1545.86	1545.85	0.22	0.00011	HCD (High Energy Collision Dissociation)	MS2	47.242	68.5	87.5	34.6246	8561
	19913410																							High	Mascot (A5)	Unambiguous	[R].tAVFGFETSEAk.[G]	N-Term(iTRAQ4plex); K12(iTRAQ4plex)	1	3	19913410; 645912958; 645912966	0	3	1	0	1	1	525.615	1574.83	1574.83	0.1	5e-05	HCD (High Energy Collision Dissociation)	MS2	65.5478	87.6	133.753	41.8435	10508
	19913410																							High	Mascot (A5)	Unambiguous	[R].vPHNAAVQVYDYR.[E]	N-Term(iTRAQ4plex)	1	3	19913410; 645912958; 645912966	0	3	1	0	1	1	559.293	1675.87	1675.87	-0.91	-0.00051	HCD (High Energy Collision Dissociation)	MS2	10.5968	84.3	115.557	22.4971	4108
	19913410																							High	Mascot (A5)	Unambiguous	[R].gAVASVTFDDFHk.[N]	N-Term(iTRAQ4plex); K13(iTRAQ4plex)	1	3	19913410; 645912958; 645912966	0	3	1	0	1	1	561.298	1681.88	1681.88	-0.27	-0.00015	HCD (High Energy Collision Dissociation)	MS2	60.9762	99.9	105.533	37.3477	8992
	19913410																							High	Mascot (A5)	Unambiguous	[K].eLPPGVEELLNk.[G]	N-Term(iTRAQ4plex); K12(iTRAQ4plex)	1	3	19913410; 645912958; 645912966	0	3	1	0	1	1	542.649	1625.93	1625.94	-2.36	-0.00128	HCD (High Energy Collision Dissociation)	MS2	31.6912	52.9	46.529	60.8252	16497
	19913410																							High	Sequest HT (A2)	Unambiguous	[R].lAQDPFPLYPGEVLEk.[D]	N-Term(iTRAQ4plex); K16(iTRAQ4plex)	1	3	19913410; 645912958; 645912966	0	3	0.5381	0	1	1	702.056	2104.15	2104.16	-1.1	-0.00077	HCD (High Energy Collision Dissociation)	MS2	23.3638	31	73.547	69.5526	19666
	19913410																							High	Sequest HT (A2)	Unambiguous	[K].eLPPGVEELLNk.[G]	N-Term(iTRAQ4plex); K12(iTRAQ4plex)	1	3	19913410; 645912958; 645912966	0	3	0.4835	0	1	1	542.649	1625.93	1625.94	-2.36	-0.00128	HCD (High Energy Collision Dissociation)	MS2	31.6912	52.9	46.529	60.8252	16497
	19913410																							High	Sequest HT (A2)	Unambiguous	[R].dAQGLVLFDVTGQVR.[L]	N-Term(iTRAQ4plex)	1	3	19913410; 645912958; 645912966	0	3	0.5423	0	1	1	587.992	1761.96	1761.96	0.49	0.00029	HCD (High Energy Collision Dissociation)	MS2	0	33.1	150	68.2721	19432
	19913410																							High	Sequest HT (A2)	Unambiguous	[R].lAQDPFPLYPGEVLEk.[D]	N-Term(iTRAQ4plex); K16(iTRAQ4plex)	1	3	19913410; 645912958; 645912966	0	3	0.5356	0	1	1	702.057	2104.15	2104.16	-0.89	-0.00063	HCD (High Energy Collision Dissociation)	MS2	23.9214	64.6	150	72.585	20873
	19913410																							High	Sequest HT (A2)	Unambiguous	[K].iLDQSEAEk.[A]	N-Term(iTRAQ4plex); K9(iTRAQ4plex)	1	3	19913410; 645912958; 645912966	0	2	0.4545	0	1	1	660.865	1320.72	1320.72	-0.9	-0.00059	HCD (High Energy Collision Dissociation)	MS2	25.7021	111.2	150	16.6763	2315
	19913410																							High	Sequest HT (A2)	Unambiguous	[R].vPHNAAVQVYDYR.[E]	N-Term(iTRAQ4plex)	1	3	19913410; 645912958; 645912966	0	3	0.607	0	1	1	559.293	1675.87	1675.87	-0.91	-0.00051	HCD (High Energy Collision Dissociation)	MS2	10.5968	84.3	115.557	22.4971	4108
	19913410																							High	Sequest HT (A2)	Unambiguous	[K].lFSVPDFVGDAck.[A]	N-Term(iTRAQ4plex); C12(Methylthio); K13(iTRAQ4plex)	1	3	19913410; 645912958; 645912966	0	3	0.55	0	1	1	577.961	1731.87	1731.87	-0.44	-0.00025	HCD (High Energy Collision Dissociation)	MS2	34.7228	15.5	150	82.3694	24107
	19913410																							High	Sequest HT (A2)	Unambiguous	[K].iLDQSEAEk.[A]	N-Term(iTRAQ4plex); K9(iTRAQ4plex)	1	3	19913410; 645912958; 645912966	0	2	0.3876	0	1	1	660.866	1320.72	1320.72	-0.21	-0.00014	HCD (High Energy Collision Dissociation)	MS2	20.2497	46	172.129	20.5173	3442
	19913410																							High	Sequest HT (A2)	Unambiguous	[R].gAVASVTFDDFHk.[N]	N-Term(iTRAQ4plex); K13(iTRAQ4plex)	1	3	19913410; 645912958; 645912966	0	3	0.6538	0	1	1	561.298	1681.88	1681.88	-0.27	-0.00015	HCD (High Energy Collision Dissociation)	MS2	60.9762	99.9	105.533	37.3477	8992
	19913410																							High	Sequest HT (A2)	Unambiguous	[R].tAVFGFETSEAk.[G]	N-Term(iTRAQ4plex); K12(iTRAQ4plex)	1	3	19913410; 645912958; 645912966	0	3	0.3475	0	1	1	525.615	1574.83	1574.83	0.1	5e-05	HCD (High Energy Collision Dissociation)	MS2	65.5478	87.6	133.753	41.8435	10508
	19913410																							High	Sequest HT (A2)	Unambiguous	[K].vVAGDEWLFEGPGTYIPR.[K]	N-Term(iTRAQ4plex)	1	3	19913410; 645912958; 645912966	0	3	0.6509	0	1	1	717.372	2150.1	2150.1	-1.01	-0.00072	HCD (High Energy Collision Dissociation)	MS2	100	7.9	52.619	76.0734	24268
	19913410																							High	Sequest HT (A2)	Unambiguous	[R].dAQGLVLFDVTGQVR.[L]	N-Term(iTRAQ4plex)	1	3	19913410; 645912958; 645912966	0	2	0.6472	0	1	1	881.484	1761.96	1761.96	-0.75	-0.00066	HCD (High Energy Collision Dissociation)	MS2	0	30.1	87.5	65.7517	20444
	19913410																							High	Sequest HT (A2)	Unambiguous	[R].lAQDPFPLYPGEVLEk.[D]	N-Term(iTRAQ4plex); K16(iTRAQ4plex)	1	3	19913410; 645912958; 645912966	0	3	0.5477	0	1	1	702.058	2104.16	2104.16	0.62	0.00044	HCD (High Energy Collision Dissociation)	MS2	100	29.5	82.51	70.2108	22187
	19913410																							High	Sequest HT (A2)	Unambiguous	[R].gPLEYVPSAk.[V]	N-Term(iTRAQ4plex); K10(iTRAQ4plex)	1	3	19913410; 645912958; 645912966	0	2	0.5658	0	1	1	674.891	1348.77	1348.77	1.98	0.00134	HCD (High Energy Collision Dissociation)	MS2	100	56.4	87.5	34.2609	8418
	19913410																							High	Sequest HT (A2)	Unambiguous	[R].dLAVAGPEMQVk.[L]	N-Term(iTRAQ4plex); K12(iTRAQ4plex)	1	3	19913410; 645912958; 645912966	0	3	0.5565	0	1	1	515.957	1545.86	1545.85	0.22	0.00011	HCD (High Energy Collision Dissociation)	MS2	47.242	68.5	87.5	34.6246	8561
High	19923142	NP_002256.2	KPNB1	3837	importin subunit beta-1 isoform 1	0	3	3	2	65	2.91	135	338.6	415.7	310.7
	19923142																							High	Mascot (A5)	Selected	[-].mELITILEk.[T]	N-Term(Prot)(Acetyl); N-Term(iTRAQ4plex); K9(iTRAQ4plex)	1	1	19923142	0	2	0.8302	0	1	1	638.376	1275.75	1419.84	-101485	-72.0459	HCD (High Energy Collision Dissociation)	MS2	26.4792	11.9	150	100.144	29946
	19923142																							High	Mascot (A5)	Unambiguous	[R].aAVENLPTFLVELSR.[V]	N-Term(iTRAQ4plex)	1	1	19923142	0	3	0.9688	0	1	1	601.675	1803.01	1803.01	-1.39	-0.00083	HCD (High Energy Collision Dissociation)	MS2	0	6	150	84.079	24664
	19923142																							High	Sequest HT (A2)	Unambiguous	[R].aAVENLPTFLVELSR.[V]	N-Term(iTRAQ4plex)	1	1	19923142	0	3	0.6151	0	1	1	601.675	1803.01	1803.01	-1.39	-0.00083	HCD (High Energy Collision Dissociation)	MS2	0	6	150	84.079	24664
High	19923193	NP_003923.2	ST13	6767	hsc70-interacting protein isoform 1	0	3	4	1	110	8.41					129.1	183.9	149.2	137.8	146.4	178.1	157.5	118
	19923193																							High	Mascot (A5)	Unambiguous	[K].aIDLFTDAIk.[L]	N-Term(iTRAQ4plex); K10(iTRAQ4plex)	1	2	19923193; 515869342	0	2	0.8529	0	1	1	697.908	1394.81	1394.81	-2.97	-0.00207	HCD (High Energy Collision Dissociation)	MS2	0	63	39.628	59.6012	16084
	19923193																							High	Mascot (A5)	Unambiguous	[K].aIDLFTDAIk.[L]	N-Term(iTRAQ4plex); K10(iTRAQ4plex)	1	2	19923193; 515869342	0	2	0.8676	0	1	1	697.912	1394.82	1394.81	2	0.0014	HCD (High Energy Collision Dissociation)	MS2	0	96.2	78.424	60.1359	18279
	19923193																							High	Sequest HT (A2)	Unambiguous	[K].aIDLFTDAIk.[L]	N-Term(iTRAQ4plex); K10(iTRAQ4plex)	1	2	19923193; 515869342	0	2	0.6238	0	1	1	697.908	1394.81	1394.81	-2.97	-0.00207	HCD (High Energy Collision Dissociation)	MS2	0	63	39.628	59.6012	16084
	19923193																							High	Sequest HT (A2)	Unambiguous	[K].aIDLFTDAIk.[L]	N-Term(iTRAQ4plex); K10(iTRAQ4plex)	1	2	19923193; 515869342	0	2	0.6177	0	1	1	697.912	1394.82	1394.81	2	0.0014	HCD (High Energy Collision Dissociation)	MS2	0	96.2	78.424	60.1359	18279
High	20127454	NP_004035.2	ATIC	471	bifunctional purine biosynthesis protein PURH	0	9	6	3	81	13.41	135.8	186.2	137.1	140.9	164	190.1	114.3	131.6
	20127454																							High	Mascot (A5)	Unambiguous	[K].aFTHTAQYDEAISDYFR.[K]	N-Term(iTRAQ4plex)	1	3	1034614222; 20127454; 1370477770	0	3	1	0	1	1	727.012	2179.02	2179.02	-0.2	-0.00015	HCD (High Energy Collision Dissociation)	MS2	41.7991	36.8	87.5	49.0848	14005
	20127454																							High	Mascot (A5)	Unambiguous	[R].dVSELTGFPEMLGGR.[V]	N-Term(iTRAQ4plex)	1	2	1034614222; 20127454	0	3	0.9744	0	1	1	584.63	1751.87	1751.88	-0.45	-0.00026	HCD (High Energy Collision Dissociation)	MS2	0	31.9	150	69.8167	19960
	20127454																							High	Mascot (A5)	Unambiguous	[R].mSSFGDFVALSDVcDVPTAk.[I]	N-Term(iTRAQ4plex); C14(Methylthio); K20(iTRAQ4plex)	1	3	1034614222; 20127454; 1370477770	0	3	1	0	1	1	808.392	2423.16	2423.15	3.62	0.00293	HCD (High Energy Collision Dissociation)	MS2	6.35379	12.3	150	90.023	26611
	20127454																							High	Sequest HT (A2)	Unambiguous	[R].dVSELTGFPEMLGGR.[V]	N-Term(iTRAQ4plex)	1	2	1034614222; 20127454	0	3	0.422	0	1	1	584.63	1751.87	1751.88	-0.45	-0.00026	HCD (High Energy Collision Dissociation)	MS2	0	31.9	150	69.8167	19960
	20127454																							High	Sequest HT (A2)	Unambiguous	[R].mSSFGDFVALSDVcDVPTAk.[I]	N-Term(iTRAQ4plex); C14(Methylthio); K20(iTRAQ4plex)	1	3	1034614222; 20127454; 1370477770	0	3	0.7212	0	1	1	808.392	2423.16	2423.15	3.62	0.00293	HCD (High Energy Collision Dissociation)	MS2	6.35379	12.3	150	90.023	26611
	20127454																							High	Sequest HT (A2)	Unambiguous	[K].aFTHTAQYDEAISDYFR.[K]	N-Term(iTRAQ4plex)	1	3	1034614222; 20127454; 1370477770	0	3	0.5	0	1	1	727.012	2179.02	2179.02	-0.2	-0.00015	HCD (High Energy Collision Dissociation)	MS2	41.7991	36.8	87.5	49.0848	14005
High	21071030	NP_570602.2	A1BG	1	alpha-1B-glycoprotein	0	1	6	1	52	9.13					166.6	270.2	89.5	73.7	177	259	88.2	75.8
	21071030																							High	Mascot (A5)	Unambiguous	[R].gVTFLLR.[R]	N-Term(iTRAQ4plex)	1	1	21071030	0	2	0.9091	0	1	1	475.301	949.595	949.595	0.2	9e-05	HCD (High Energy Collision Dissociation)	MS2	0	160.5	87.5	43.9651	12050
	21071030																							High	Mascot (A5)	Unambiguous	[R].gVTFLLR.[R]	N-Term(iTRAQ4plex)	1	1	21071030	0	2	1	0	1	1	475.301	949.596	949.595	0.56	0.00027	HCD (High Energy Collision Dissociation)	MS2	100	448	150	47.0042	12278
	21071030																							High	Mascot (A5)	Unambiguous	[R].gVTFLLR.[R]	N-Term(iTRAQ4plex)	1	1	21071030	0	2	0.9375	0	1	1	475.302	949.596	949.595	1.24	0.00059	HCD (High Energy Collision Dissociation)	MS2	0	117.2	35.847	43.3162	10440
	21071030																							High	Sequest HT (A2)	Unambiguous	[R].gVTFLLR.[R]	N-Term(iTRAQ4plex)	1	1	21071030	0	2	0.4367	0	1	1	475.301	949.596	949.595	0.56	0.00027	HCD (High Energy Collision Dissociation)	MS2	100	448	150	47.0042	12278
	21071030																							High	Sequest HT (A2)	Unambiguous	[R].gVTFLLR.[R]	N-Term(iTRAQ4plex)	1	1	21071030	0	2	0.4335	0	1	1	475.301	949.595	949.595	0.2	9e-05	HCD (High Energy Collision Dissociation)	MS2	0	160.5	87.5	43.9651	12050
	21071030																							High	Sequest HT (A2)	Unambiguous	[R].gVTFLLR.[R]	N-Term(iTRAQ4plex)	1	1	21071030	0	2	0.3514	0	1	1	475.302	949.596	949.595	1.24	0.00059	HCD (High Energy Collision Dissociation)	MS2	0	117.2	35.847	43.3162	10440
High	21265034	NP_620594.1	ADAMTS13	11093	A disintegrin and metalloproteinase with thrombospondin motifs 13 isoform 1	0	1	2	1	34	3.71	299.9	304.9	302.3	292.9
	21265034																							High	Mascot (A5)	Unambiguous	[R].fDLELPDGNR.[Q]	N-Term(iTRAQ4plex)	1	6	21265043; 21265034; 1034663648; 1034663646; 73695936; 1034663653	0	2	1	0	1	1	660.34	1319.67	1319.67	0.97	0.00064	HCD (High Energy Collision Dissociation)	MS2	0	109.7	150	51.7497	13881
	21265034																							High	Sequest HT (A2)	Unambiguous	[R].fDLELPDGNR.[Q]	N-Term(iTRAQ4plex)	1	6	21265043; 21265034; 1034663648; 1034663646; 73695936; 1034663653	0	2	0.6226	0	1	1	660.34	1319.67	1319.67	0.97	0.00064	HCD (High Energy Collision Dissociation)	MS2	0	109.7	150	51.7497	13881
High	21361181	NP_000692.2	ATP1A1	476	sodium/potassium-transporting ATPase subunit alpha-1 isoform a	0	5	6	3	66	11.58	310	363.4	268.7	257.9
	21361181																							High	Mascot (A5)	Unambiguous	[K].lSLDELHR.[K]	N-Term(iTRAQ4plex)	1	3	21361181; 237681109; 1034558806	0	3	1	0	1	1	376.216	1126.63	1126.63	0.19	7e-05	HCD (High Energy Collision Dissociation)	MS2	7.436	114.3	150	29.8945	6495
	21361181																							High	Mascot (A5)	Unambiguous	[K].dAFQNAYLELGGLGER.[V]	N-Term(iTRAQ4plex)	1	3	21361181; 237681109; 1034558806	0	3	1	0	1	1	632.99	1896.96	1896.96	-0.52	-0.00033	HCD (High Energy Collision Dissociation)	MS2	35.7844	22.3	150	69.2231	19756
	21361181																							High	Mascot (A5)	Unambiguous	[K].qAADMILLDDNFASIVTGVEEGR.[L]	N-Term(iTRAQ4plex)	1	9	371940940; 371940938; 4502271; 153946397; 21361181; 237681109; 767909389; 1034558806; 22748667	0	3	1	0	1	1	870.11	2608.32	2608.3	4.03	0.00351	HCD (High Energy Collision Dissociation)	MS2	0	2.1	150	93.2629	27678
	21361181																							High	Sequest HT (A2)	Unambiguous	[K].dAFQNAYLELGGLGER.[V]	N-Term(iTRAQ4plex)	1	3	21361181; 237681109; 1034558806	0	3	0.5351	0	1	1	632.99	1896.96	1896.96	-0.52	-0.00033	HCD (High Energy Collision Dissociation)	MS2	35.7844	22.3	150	69.2231	19756
	21361181																							High	Sequest HT (A2)	Unambiguous	[K].qAADMILLDDNFASIVTGVEEGR.[L]	N-Term(iTRAQ4plex)	1	9	371940940; 371940938; 4502271; 153946397; 21361181; 237681109; 767909389; 1034558806; 22748667	0	3	0.5873	0	1	1	870.11	2608.32	2608.3	4.03	0.00351	HCD (High Energy Collision Dissociation)	MS2	0	2.1	150	93.2629	27678
	21361181																							High	Sequest HT (A2)	Unambiguous	[K].lSLDELHR.[K]	N-Term(iTRAQ4plex)	1	3	21361181; 237681109; 1034558806	0	3	0.6012	0	1	1	376.216	1126.63	1126.63	0.19	7e-05	HCD (High Energy Collision Dissociation)	MS2	7.436	114.3	150	29.8945	6495
High	21361370	NP_002853.2	PYGB	5834	glycogen phosphorylase, brain form	0	5	5	3	77	9.92	303.7	391	261.9	243.4
	21361370																							High	Mascot (A5)	Unambiguous	[R].gLAGLGDVAEVR.[K]	N-Term(iTRAQ4plex)	1	1	21361370	0	2	0.8701	0	1	1	650.871	1300.73	1300.73	0.18	0.00012	HCD (High Energy Collision Dissociation)	MS2	47.7295	99.6	150	45.3857	11724
	21361370																							High	Mascot (A5)	Unambiguous	[R].iLVDVEk.[V]	N-Term(iTRAQ4plex); K7(iTRAQ4plex)	1	1	21361370	0	2	0.6	0	1	1	552.348	1103.69	1103.69	-2.32	-0.00128	HCD (High Energy Collision Dissociation)	MS2	49.4682	77.7	150	36.076	8558
	21361370																							High	Sequest HT (A2)	Unambiguous	[R].gLAGLGDVAEVR.[K]	N-Term(iTRAQ4plex)	1	1	21361370	0	2	0.4862	0	1	1	650.871	1300.73	1300.73	0.18	0.00012	HCD (High Energy Collision Dissociation)	MS2	47.7295	99.6	150	45.3857	11724
	21361370																							High	Sequest HT (A2)	Unambiguous	[R].iLVDVEk.[V]	N-Term(iTRAQ4plex); K7(iTRAQ4plex)	1	1	21361370	0	2	0.2303	0	1	1	552.348	1103.69	1103.69	-2.32	-0.00128	HCD (High Energy Collision Dissociation)	MS2	49.4682	77.7	150	36.076	8558
	21361370																							High	Sequest HT (A2)	Selected	[K].wLDTQVVLAMPYDTPVPGYk.[N]	N-Term(iTRAQ4plex); K20(iTRAQ4plex)	1	1	21361370	0	3	0.5408	0	1	1	861.124	2581.36	2581.36	-1.4	-0.00121	HCD (High Energy Collision Dissociation)	MS2	7.4623	11.3	150	84.3233	24745
High	21489959	NP_653247.1	JCHAIN	3512	immunoglobulin J chain	0.005	4	2	1	36	2.76	294.1	333.7	314.3	257.9
	21489959																							High	Mascot (A5)	Unambiguous	[R].iVLVDNk.[C]	N-Term(iTRAQ4plex); K7(iTRAQ4plex)	1	1	21489959	0	2	0.0556	0	1	1	544.85	1088.69	1088.69	0.46	0.00025	HCD (High Energy Collision Dissociation)	MS2	48.4757	130.6	150	29.3644	6322
	21489959																							High	Sequest HT (A2)	Unambiguous	[R].iVLVDNk.[C]	N-Term(iTRAQ4plex); K7(iTRAQ4plex)	1	1	21489959	0	2	0.087	0	1	1	544.85	1088.69	1088.69	0.46	0.00025	HCD (High Energy Collision Dissociation)	MS2	48.4757	130.6	150	29.3644	6322
High	21536288	NP_001815.2	CKM	1158	creatine kinase M-type	0	8	4	2	81	9.4	267.3	322.2	302.7	307.8
	21536288																							High	Mascot (A5)	Unambiguous	[R].lGSSEVEQVQLVVDGVk.[L]	N-Term(iTRAQ4plex); K17(iTRAQ4plex)	1	1	21536288	0	3	1	0	1	1	692.06	2074.16	2074.16	0.59	0.00041	HCD (High Energy Collision Dissociation)	MS2	9.30059	44.9	150	63.3133	17785
	21536288																							High	Mascot (A5)	Unambiguous	[K].gGDDLDPNYVLSSR.[V]	N-Term(iTRAQ4plex)	1	1	21536288	0	2	1	0	1	1	826.406	1651.81	1651.8	0.73	0.0006	HCD (High Energy Collision Dissociation)	MS2	22.5124	40.9	150	43.7518	11166
	21536288																							High	Sequest HT (A2)	Unambiguous	[R].lGSSEVEQVQLVVDGVk.[L]	N-Term(iTRAQ4plex); K17(iTRAQ4plex)	1	1	21536288	0	3	0.6442	0	1	1	692.06	2074.16	2074.16	0.59	0.00041	HCD (High Energy Collision Dissociation)	MS2	9.30059	44.9	150	63.3133	17785
	21536288																							High	Sequest HT (A2)	Unambiguous	[K].gGDDLDPNYVLSSR.[V]	N-Term(iTRAQ4plex)	1	1	21536288	0	2	0.6738	0	1	1	826.406	1651.81	1651.8	0.73	0.0006	HCD (High Energy Collision Dissociation)	MS2	22.5124	40.9	150	43.7518	11166
High	22091452	NP_061974.2	APOM	55937	apolipoprotein M isoform 1	0	11	9	3	32	10.97	85.3	100.1	111.5	103.1	93.8	104.2	107.3	94.7	91	90.3	111.7	107
	22091452																							High	Mascot (A5)	Unambiguous	[K].aFLLTPR.[N]	N-Term(iTRAQ4plex)	1	3	578811813; 371873523; 22091452	0	2	0.6154	0	1	1	481.301	961.594	961.595	-1.31	-0.00063	HCD (High Energy Collision Dissociation)	MS2	5.51506	681.9	150	40.2218	9964
	22091452																							High	Mascot (A5)	Unambiguous	[K].dGLcVPR.[K]	N-Term(iTRAQ4plex); C4(Methylthio)	1	3	578811813; 371873523; 22091452	0	2	1	0	1	1	475.24	949.472	949.472	0.59	0.00028	HCD (High Energy Collision Dissociation)	MS2	10.5894	165.5	87.5	29.5735	6676
	22091452																							High	Mascot (A5)	Unambiguous	[K].aFLLTPR.[N]	N-Term(iTRAQ4plex)	1	3	578811813; 371873523; 22091452	0	2	0.6522	0	1	1	481.301	961.595	961.595	0.13	6e-05	HCD (High Energy Collision Dissociation)	MS2	0	254.6	88.952	37.0373	9523
	22091452																							High	Mascot (A5)	Selected	[R].sPHPPEk.[C]	N-Term(iTRAQ4plex); K7(iTRAQ4plex)	1	3	578811813; 371873523; 22091452	0	3	0.3333	0	1	1	360.54	1079.61	1079.61	-2.73	-0.00098	HCD (High Energy Collision Dissociation)	MS2	62.4502	42.5	160.311	13.8231	1623
	22091452																							High	Mascot (A5)	Unambiguous	[K].aFLLTPR.[N]	N-Term(iTRAQ4plex)	1	3	578811813; 371873523; 22091452	0	2	0.625	0	1	1	481.302	961.596	961.595	0.77	0.00037	HCD (High Energy Collision Dissociation)	MS2	0	188.4	68.083	36.3374	8145
	22091452																							High	Sequest HT (A2)	Unambiguous	[K].aFLLTPR.[N]	N-Term(iTRAQ4plex)	1	3	578811813; 371873523; 22091452	0	2	0.4731	0	1	1	481.301	961.595	961.595	0.13	6e-05	HCD (High Energy Collision Dissociation)	MS2	0	254.6	88.952	37.0373	9523
	22091452																							High	Sequest HT (A2)	Unambiguous	[K].aFLLTPR.[N]	N-Term(iTRAQ4plex)	1	3	578811813; 371873523; 22091452	0	2	0.5087	0	1	1	481.302	961.596	961.595	0.77	0.00037	HCD (High Energy Collision Dissociation)	MS2	0	188.4	68.083	36.3374	8145
	22091452																							High	Sequest HT (A2)	Unambiguous	[K].dGLcVPR.[K]	N-Term(iTRAQ4plex); C4(Methylthio)	1	3	578811813; 371873523; 22091452	0	2	0.5478	0	1	1	475.24	949.472	949.472	0.59	0.00028	HCD (High Energy Collision Dissociation)	MS2	10.5894	165.5	87.5	29.5735	6676
	22091452																							High	Sequest HT (A2)	Unambiguous	[K].aFLLTPR.[N]	N-Term(iTRAQ4plex)	1	3	578811813; 371873523; 22091452	0	2	0.4749	0	1	1	481.301	961.594	961.595	-1.31	-0.00063	HCD (High Energy Collision Dissociation)	MS2	5.51506	681.9	150	40.2218	9964
High	22538465	NP_002786.2	PSMB3	5691	proteasome subunit beta type-3	0	9	4	1	100	10.78	335.8	355.8	268.2	240.2
	22538465																							High	Mascot (A5)	Unambiguous	[R].lYIGLAGLATDVQTVAQR.[L]	N-Term(iTRAQ4plex)	1	1	22538465	0	3	1	0	1	1	678.388	2033.15	2033.15	-1.55	-0.00105	HCD (High Energy Collision Dissociation)	MS2	25.1694	41.2	150	79.6656	23214
	22538465																							High	Mascot (A5)	Unambiguous	[R].lYIGLAGLATDVQTVAQR.[L]	N-Term(iTRAQ4plex)	1	1	22538465	0	3	1	0	1	1	678.388	2033.15	2033.15	-0.18	-0.00012	HCD (High Energy Collision Dissociation)	MS2	63.5184	11.8	62.326	77.4462	24732
	22538465																							High	Sequest HT (A2)	Unambiguous	[R].lYIGLAGLATDVQTVAQR.[L]	N-Term(iTRAQ4plex)	1	1	22538465	0	3	0.5979	0	1	1	678.388	2033.15	2033.15	-1.55	-0.00105	HCD (High Energy Collision Dissociation)	MS2	25.1694	41.2	150	79.6656	23214
	22538465																							High	Sequest HT (A2)	Unambiguous	[R].lYIGLAGLATDVQTVAQR.[L]	N-Term(iTRAQ4plex)	1	1	22538465	0	3	0.6054	0	1	1	678.388	2033.15	2033.15	-0.18	-0.00012	HCD (High Energy Collision Dissociation)	MS2	63.5184	11.8	62.326	77.4462	24732
High	22538467	NP_002787.2	PSMB4	5692	proteasome subunit beta type-4	0	3	2	1	0	2.63					338.2	322.6	294.3	244.9
	22538467																							High	Mascot (A5)	Unambiguous	[R].aIHSWLTR.[A]	N-Term(iTRAQ4plex)	1	1	22538467	0	3	1	0	1	1	376.553	1127.64	1127.64	-1.04	-0.00039	HCD (High Energy Collision Dissociation)	MS2	44.6635	79.7	149.811	20.8441	3528
	22538467																							High	Sequest HT (A2)	Unambiguous	[R].aIHSWLTR.[A]	N-Term(iTRAQ4plex)	1	1	22538467	0	3	0.4829	0	1	1	376.553	1127.64	1127.64	-1.04	-0.00039	HCD (High Energy Collision Dissociation)	MS2	44.6635	79.7	149.811	20.8441	3528
High	23110935	NP_683877.1	PSMA1	5682	proteasome subunit alpha type-1 isoform 1	0	4	6	1	16	11.24	101.7	89.8	105.3	103.2	102.7	85.9	114.9	96.5	99.5	89.3	104.7	106.5
	23110935																							High	Mascot (A5)	Unambiguous	[R].fVFDRPLPVSR.[L]	N-Term(iTRAQ4plex)	1	3	4506179; 221316716; 23110935	0	3	0.8571	0	1	1	492.953	1476.84	1476.84	-0.72	-0.00036	HCD (High Energy Collision Dissociation)	MS2	14.739	193.4	150	42.7934	10841
	23110935																							High	Mascot (A5)	Unambiguous	[R].fVFDRPLPVSR.[L]	N-Term(iTRAQ4plex)	1	3	4506179; 221316716; 23110935	0	3	1	0	1	1	492.953	1476.84	1476.84	-0.01	-1e-05	HCD (High Energy Collision Dissociation)	MS2	0	86.6	87.5	39.7016	10497
	23110935																							High	Mascot (A5)	Unambiguous	[R].fVFDRPLPVSR.[L]	N-Term(iTRAQ4plex)	1	3	4506179; 221316716; 23110935	0	3	1	0	1	1	492.953	1476.84	1476.84	0.17	9e-05	HCD (High Energy Collision Dissociation)	MS2	29.2707	83.9	87.5	38.9897	9028
	23110935																							High	Sequest HT (A2)	Unambiguous	[R].fVFDRPLPVSR.[L]	N-Term(iTRAQ4plex)	1	3	4506179; 221316716; 23110935	0	3	0.4564	0	1	1	492.953	1476.84	1476.84	-0.72	-0.00036	HCD (High Energy Collision Dissociation)	MS2	14.739	193.4	150	42.7934	10841
	23110935																							High	Sequest HT (A2)	Unambiguous	[R].fVFDRPLPVSR.[L]	N-Term(iTRAQ4plex)	1	3	4506179; 221316716; 23110935	0	3	0.4882	0	1	1	492.953	1476.84	1476.84	0.17	9e-05	HCD (High Energy Collision Dissociation)	MS2	29.2707	83.9	87.5	38.9897	9028
	23110935																							High	Sequest HT (A2)	Unambiguous	[R].fVFDRPLPVSR.[L]	N-Term(iTRAQ4plex)	1	3	4506179; 221316716; 23110935	0	3	0.4181	0	1	1	492.953	1476.84	1476.84	-0.01	-1e-05	HCD (High Energy Collision Dissociation)	MS2	0	86.6	87.5	39.7016	10497
High	23110942	NP_002781.2	PSMA5	5686	proteasome subunit alpha type-5 isoform 1	0	19	11	3	178	32.45	100.6	141.1	73.7	84.5	94.1	107	108.3	90.6	103.2	99.9	109.4	87.5
	23110942																							High	Mascot (A5)	Unambiguous	[K].gPQLFHMDPSGTFVQcDAR.[A]	N-Term(iTRAQ4plex); C16(Methylthio)	1	2	315138981; 23110942	0	3	1	0	1	1	766.019	2296.04	2296.04	-0.39	-0.0003	HCD (High Energy Collision Dissociation)	MS2	65.7197	39.1	87.5	58.1872	17523
	23110942																							High	Mascot (A5)	Unambiguous	[R].aIGSASEGAQSSLQEVYHk.[S]	N-Term(iTRAQ4plex); K19(iTRAQ4plex)	1	2	315138981; 23110942	0	3	0.9412	0	1	1	750.725	2250.16	2250.16	0.55	0.00042	HCD (High Energy Collision Dissociation)	MS2	0	31.4	87.5	26.9979	5763
	23110942																							High	Mascot (A5)	Unambiguous	[R].aIGSASEGAQSSLQEVYHk.[S]	N-Term(iTRAQ4plex); K19(iTRAQ4plex)	1	2	315138981; 23110942	0	3	1	0	1	1	750.725	2250.16	2250.16	-0.03	-2e-05	HCD (High Energy Collision Dissociation)	MS2	0	30.5	150	30.4032	6673
	23110942																							High	Mascot (A5)	Unambiguous	[R].aIGSASEGAQSSLQEVYHk.[S]	N-Term(iTRAQ4plex); K19(iTRAQ4plex)	1	2	315138981; 23110942	0	3	0.9259	0	1	1	750.725	2250.16	2250.16	-0.51	-0.00038	HCD (High Energy Collision Dissociation)	MS2	44.0238	31.5	74.145	25.8637	4765
	23110942																							High	Mascot (A5)	Unambiguous	[K].gPQLFHMDPSGTFVQcDAR.[A]	N-Term(iTRAQ4plex); C16(Methylthio)	1	2	315138981; 23110942	0	3	1	0	1	1	766.019	2296.04	2296.04	-0.71	-0.00055	HCD (High Energy Collision Dissociation)	MS2	59.9997	48.4	79.884	57.7944	15384
	23110942																							High	Sequest HT (A2)	Unambiguous	[R].aIGSASEGAQSSLQEVYHk.[S]	N-Term(iTRAQ4plex); K19(iTRAQ4plex)	1	2	315138981; 23110942	0	3	0.6193	0	1	1	750.725	2250.16	2250.16	-0.03	-2e-05	HCD (High Energy Collision Dissociation)	MS2	0	30.5	150	30.4032	6673
	23110942																							High	Sequest HT (A2)	Unambiguous	[R].aIGSASEGAQSSLQEVYHk.[S]	N-Term(iTRAQ4plex); K19(iTRAQ4plex)	1	2	315138981; 23110942	0	3	0.6327	0	1	1	750.725	2250.16	2250.16	-0.51	-0.00038	HCD (High Energy Collision Dissociation)	MS2	44.0238	31.5	74.145	25.8637	4765
	23110942																							High	Sequest HT (A2)	Unambiguous	[R].aIGSASEGAQSSLQEVYHk.[S]	N-Term(iTRAQ4plex); K19(iTRAQ4plex)	1	2	315138981; 23110942	0	3	0.6214	0	1	1	750.725	2250.16	2250.16	0.55	0.00042	HCD (High Energy Collision Dissociation)	MS2	0	31.4	87.5	26.9979	5763
	23110942																							High	Sequest HT (A2)	Unambiguous	[K].gPQLFHMDPSGTFVQcDAR.[A]	N-Term(iTRAQ4plex); C16(Methylthio)	1	2	315138981; 23110942	0	3	0.7138	0	1	1	766.019	2296.04	2296.04	-0.39	-0.0003	HCD (High Energy Collision Dissociation)	MS2	65.7197	39.1	87.5	58.1872	17523
	23110942																							High	Sequest HT (A2)	Unambiguous	[K].gPQLFHMDPSGTFVQcDAR.[A]	N-Term(iTRAQ4plex); C16(Methylthio)	1	2	315138981; 23110942	0	3	0.6842	0	1	1	766.019	2296.04	2296.04	-0.71	-0.00055	HCD (High Energy Collision Dissociation)	MS2	59.9997	48.4	79.884	57.7944	15384
	23110942																							High	Sequest HT (A2)	Selected	[K].eELEEVIk.[D]	N-Term(iTRAQ4plex); K8(iTRAQ4plex)	1	2	315138981; 23110942	0	2	0.1256	0	1	1	638.864	1276.72	1276.72	-1.86	-0.00119	HCD (High Energy Collision Dissociation)	MS2	54.8259	72.2	22.086	30.1009	6078
Medium	24308201	NP_065392.1	APMAP	57136	adipocyte plasma membrane-associated protein	0.023	2	3	1	41	2.82					107.5	82.9	211.5	198.1	101.7	89.4	213.5	195.4
	24308201																							High	Mascot (A5)	Selected	[K].vLLDQLR.[F]	N-Term(iTRAQ4plex)	1	2	530425819; 24308201	0	2	0.4118	0	1	1	500.818	1000.63	1000.63	1.41	0.00071	HCD (High Energy Collision Dissociation)	MS2	0	515.8	54.631	37.3887	8442
	24308201																							High	Mascot (A5)	Unambiguous	[K].vLLDQLR.[F]	N-Term(iTRAQ4plex)	1	2	530425819; 24308201	0	2	0.4333	0	1	1	500.818	1000.63	1000.63	0.68	0.00034	HCD (High Energy Collision Dissociation)	MS2	0	371.8	45.919	38.0722	9837
	24308201																							High	Sequest HT (A2)	Unambiguous	[K].vLLDQLR.[F]	N-Term(iTRAQ4plex)	1	2	530425819; 24308201	0	2	0.2553	0	1	1	500.818	1000.63	1000.63	0.68	0.00034	HCD (High Energy Collision Dissociation)	MS2	0	371.8	45.919	38.0722	9837
High	24430192	NP_005548.2	KRT16	3868	keratin, type I cytoskeletal 16	0	7	11	1	75	16.21					434.3	350.9	173.9	240.9
	24430192																							High	Mascot (A5)	Unambiguous	[R].lEQEIATYR.[SHR]	N-Term(iTRAQ4plex)	1	11	24234699; 22748757; 15431310; 131412225; 131412228; 24430190; 4557701; 767994709; 1034599643; 24430192; 27894337	0	2	0.6	0	1	1	633.845	1266.68	1266.68	1.91	0.00121	HCD (High Energy Collision Dissociation)	MS2	37.7519	125.5	87.5	30.9109	7217
	24430192																							High	Sequest HT (A2)	Unambiguous	[R].lEQEIATYR.[SHR]	N-Term(iTRAQ4plex)	1	11	24234699; 22748757; 15431310; 131412225; 131412228; 24430190; 4557701; 767994709; 1034599643; 24430192; 27894337	0	2	0.3424	0	1	1	633.845	1266.68	1266.68	1.91	0.00121	HCD (High Energy Collision Dissociation)	MS2	37.7519	125.5	87.5	30.9109	7217
Low	24497499	NP_004245.2	SLC22A8	9376	solute carrier family 22 member 8 isoform 1	0.075	1	1	1	35						247	223.6	361.3	368.1
	24497499																							High	Mascot (A5)	Selected	[R].lSLEELk.[L]	N-Term(iTRAQ4plex); K7(iTRAQ4plex)	1	3	767969042; 296080721; 24497499	0	2	0	0	1	1	560.347	1119.69	1119.69	0.38	0.00022	HCD (High Energy Collision Dissociation)	MS2	5.21199	461.9	69.211	36.2836	9226
Medium	24797108	NP_036321.2	CABYR	26256	calcium-binding tyrosine phosphorylation-regulated protein isoform a	0.023	4	1	1	0										158	759.4	174.8	107.7
	24797108																							High	Mascot (A5)	Selected	[K].ySSVyMEAEATALLSDTSLk.[G]	N-Term(iTRAQ4plex); Y5(iTRAQ4plex); K20(iTRAQ4plex)	1	3	24797114; 815891101; 24797108	0	3	1	0	1	1	871.115	2611.33	2611.35	-9.45	-0.00822	HCD (High Energy Collision Dissociation)	MS2	46.2122	18.4	77.788	57.7596	15371
High	25777602	NP_002799.3	PSMD2	5708	26S proteasome non-ATPase regulatory subunit 2 isoform 1	0	3	4	2	67	6.99					237.7	295.1	334.8	332.4
	25777602																							High	Mascot (A5)	Unambiguous	[R].lNILDTLSk.[F]	N-Term(iTRAQ4plex); K9(iTRAQ4plex)	1	3	25777602; 523425736; 523425734	0	2	1	0	1	1	652.903	1304.8	1304.8	-3.13	-0.00204	HCD (High Energy Collision Dissociation)	MS2	0	66	87.5	55.0429	16240
	25777602																							High	Mascot (A5)	Unambiguous	[R].aVPLALALISVSNPR.[L]	N-Term(iTRAQ4plex)	1	3	25777602; 523425736; 523425734	0	3	1	0	1	1	555.677	1665.02	1665.02	-1.29	-0.00072	HCD (High Energy Collision Dissociation)	MS2	73.918	8.1	150	80.762	23575
	25777602																							High	Sequest HT (A2)	Unambiguous	[R].aVPLALALISVSNPR.[L]	N-Term(iTRAQ4plex)	1	3	25777602; 523425736; 523425734	0	3	0.5567	0	1	1	555.677	1665.02	1665.02	-1.29	-0.00072	HCD (High Energy Collision Dissociation)	MS2	73.918	8.1	150	80.762	23575
	25777602																							High	Sequest HT (A2)	Unambiguous	[R].lNILDTLSk.[F]	N-Term(iTRAQ4plex); K9(iTRAQ4plex)	1	3	25777602; 523425736; 523425734	0	2	0.4639	0	1	1	652.903	1304.8	1304.8	-3.13	-0.00204	HCD (High Energy Collision Dissociation)	MS2	0	66	87.5	55.0429	16240
High	28173564	NP_778238.1	KRT73	319101	keratin, type II cytoskeletal 73	0	4	4	1	32	5.47	282.5	385	245.4	287.1
	28173564																							High	Mascot (A5)	Unambiguous	[R].fLEQQNQVLETk.[W]	N-Term(iTRAQ4plex); K12(iTRAQ4plex)	1	11	148612803; 1034578051; 28173564; 767974019; 1034577753; 1034578055; 15618995; 226246665; 28372503; 1034578053; 1034578049	0	3	1	0	1	1	588.995	1764.97	1764.97	-1.04	-0.00061	HCD (High Energy Collision Dissociation)	MS2	29.5129	63.9	150	39.8075	9823
	28173564																							High	Sequest HT (A2)	Unambiguous	[R].fLEQQNQVLETk.[W]	N-Term(iTRAQ4plex); K12(iTRAQ4plex)	1	11	148612803; 1034578051; 28173564; 767974019; 1034577753; 1034578055; 15618995; 226246665; 28372503; 1034578053; 1034578049	0	3	0.2649	0	1	1	588.995	1764.97	1764.97	-1.04	-0.00061	HCD (High Energy Collision Dissociation)	MS2	29.5129	63.9	150	39.8075	9823
High	28302131	NP_000550.2	HBG1	3047	hemoglobin subunit gamma-1	0	13	17	1	165	28.2	139.8	140	166.8	153.4	145.8	121.7	169.1	163.5
	28302131																							High	Mascot (A5)	Unambiguous	[K].lHVDPENFk.[L]	N-Term(iTRAQ4plex); K9(iTRAQ4plex)	1	3	4885393; 28302131; 6715607	0	3	0.9688	0	1	1	462.925	1386.76	1386.76	-0.08	-4e-05	HCD (High Energy Collision Dissociation)	MS2	6.71301	350.6	40.508	25.0664	5078
	28302131																							High	Mascot (A5)	Unambiguous	[K].lHVDPENFk.[L]	N-Term(iTRAQ4plex); K9(iTRAQ4plex)	1	3	4885393; 28302131; 6715607	0	3	1	0	1	1	462.926	1386.76	1386.76	0.48	0.00022	HCD (High Energy Collision Dissociation)	MS2	44.0447	418.6	150	28.1309	5917
	28302131																							High	Sequest HT (A2)	Unambiguous	[K].lHVDPENFk.[L]	N-Term(iTRAQ4plex); K9(iTRAQ4plex)	1	3	4885393; 28302131; 6715607	0	3	0.485	0	1	1	462.926	1386.76	1386.76	0.48	0.00022	HCD (High Energy Collision Dissociation)	MS2	44.0447	418.6	150	28.1309	5917
	28302131																							High	Sequest HT (A2)	Unambiguous	[K].lHVDPENFk.[L]	N-Term(iTRAQ4plex); K9(iTRAQ4plex)	1	3	4885393; 28302131; 6715607	0	3	0.4682	0	1	1	462.925	1386.76	1386.76	-0.08	-4e-05	HCD (High Energy Collision Dissociation)	MS2	6.71301	350.6	40.508	25.0664	5078
High	29788785	NP_821133.1	TUBB	203068	tubulin beta chain isoform b	0	26	53	4	608	111.49	83.6	123	97.3	96.1	67.6	88.2	122.7	121.5	71.7	92	123.7	112.7
	29788785																							High	Mascot (A5)	Unambiguous	[R].eIVHIQAGQcGNQIGAk.[F]	N-Term(iTRAQ4plex); C10(Methylthio); K17(iTRAQ4plex)	1	5	645912972; 4507729; 50592996; 29788785; 29788768	0	3	0	0	1	1	700.704	2100.1	2100.09	2.19	0.00154	HCD (High Energy Collision Dissociation)	MS2	100	49.3	86.576	29.7472	5968
	29788785																							High	Mascot (A5)	Unambiguous	[R].eIVHIQAGQcGNQIGAk.[F]	N-Term(iTRAQ4plex); C10(Methylthio); K17(iTRAQ4plex)	1	5	645912972; 4507729; 50592996; 29788785; 29788768	0	3	0	0	1	1	700.704	2100.1	2100.09	1.48	0.00104	HCD (High Energy Collision Dissociation)	MS2	0	39.6	87.5	30.8056	7174
	29788785																							High	Mascot (A5)	Unambiguous	[R].eIVHIQAGQcGNQIGAk.[F]	N-Term(iTRAQ4plex); C10(Methylthio); K17(iTRAQ4plex)	1	5	645912972; 4507729; 50592996; 29788785; 29788768	0	3	0	0	1	1	700.703	2100.09	2100.09	0.46	0.00032	HCD (High Energy Collision Dissociation)	MS2	54.592	39	150	33.9198	7849
	29788785																							High	Mascot (A5)	Unambiguous	[K].gHYTEGAELVDSVLDVVR.[K]	N-Term(iTRAQ4plex)	1	11	645912972; 645912975; 4507729; 50592996; 874507470; 308235963; 645912980; 29788785; 645912968; 5174735; 29788768	0	3	1	0	1	1	701.7	2103.09	2103.08	1.28	0.0009	HCD (High Energy Collision Dissociation)	MS2	37.0494	20	150	69.226	19757
	29788785																							High	Mascot (A5)	Unambiguous	[R].eIVHIQAGQcGNQIGAk.[F]	N-Term(iTRAQ4plex); C10(Methylthio); K17(iTRAQ4plex)	1	5	645912972; 4507729; 50592996; 29788785; 29788768	0	4	0	0	1	1	525.779	2100.09	2100.09	0.15	8e-05	HCD (High Energy Collision Dissociation)	MS2	82.6311	115.2	150	33.9616	7861
	29788785																							High	Mascot (A5)	Unambiguous	[K].eVDEQMLNVQNk.[N]	N-Term(iTRAQ4plex); K12(iTRAQ4plex)	1	9	645912972; 645912975; 4507729; 874507470; 645912980; 29788785; 645912968; 5174735; 29788768	0	3	1	0	1	1	578.97	1734.9	1734.89	1	0.00058	HCD (High Energy Collision Dissociation)	MS2	0	91.3	131.283	32.1268	7241
	29788785																							High	Mascot (A5)	Unambiguous	[R].aILVDLEPGTMDSVR.[S]	N-Term(iTRAQ4plex)	1	7	645912972; 645912975; 4507729; 50592996; 29788785; 645912968; 29788768	0	2	0.9574	0	1	1	880.473	1759.94	1759.94	-0.03	-2e-05	HCD (High Energy Collision Dissociation)	MS2	15.471	95.6	150	62.8652	17634
	29788785																							High	Mascot (A5)	Unambiguous	[R].aILVDLEPGTMDSVR.[S]	N-Term(iTRAQ4plex)	1	7	645912972; 645912975; 4507729; 50592996; 29788785; 645912968; 29788768	0	2	0.9104	0	1	1	880.473	1759.94	1759.94	0.05	4e-05	HCD (High Energy Collision Dissociation)	MS2	14.4588	59.4	87.5	59.9685	18212
	29788785																							High	Mascot (A5)	Unambiguous	[R].aILVDLEPGTMDSVR.[S]	N-Term(iTRAQ4plex)	1	7	645912972; 645912975; 4507729; 50592996; 29788785; 645912968; 29788768	0	3	1	0	1	1	587.318	1759.94	1759.94	0.56	0.00033	HCD (High Energy Collision Dissociation)	MS2	0	52.7	150	62.9072	17648
	29788785																							High	Mascot (A5)	Unambiguous	[R].aILVDLEPGTMDSVR.[S]	N-Term(iTRAQ4plex)	1	7	645912972; 645912975; 4507729; 50592996; 29788785; 645912968; 29788768	0	3	1	0	1	1	587.317	1759.94	1759.94	-0.62	-0.00036	HCD (High Energy Collision Dissociation)	MS2	0	16.5	48.023	60.0129	18230
	29788785																							High	Mascot (A5)	Unambiguous	[R].aILVDLEPGTMDSVR.[S]	N-Term(iTRAQ4plex)	1	7	645912972; 645912975; 4507729; 50592996; 29788785; 645912968; 29788768	0	2	0.9455	0	1	1	880.471	1759.93	1759.94	-2.41	-0.00212	HCD (High Energy Collision Dissociation)	MS2	0	68.6	76.587	59.4869	16031
	29788785																							High	Mascot (A5)	Unambiguous	[R].aILVDLEPGTMDSVR.[S]	N-Term(iTRAQ4plex)	1	7	645912972; 645912975; 4507729; 50592996; 29788785; 645912968; 29788768	0	3	1	0	1	1	587.317	1759.94	1759.94	-1.59	-0.00093	HCD (High Energy Collision Dissociation)	MS2	38.8021	27.3	65.763	59.5809	16073
	29788785																							High	Mascot (A5)	Unambiguous	[R].aLTVPELTQQVFDAk.[N]	N-Term(iTRAQ4plex); K15(iTRAQ4plex)	1	4	645912975; 645912980; 29788785; 645912968	0	3	1	0	1	1	650.038	1948.1	1948.1	-0.03	-2e-05	HCD (High Energy Collision Dissociation)	MS2	0	84.4	87.5	68.4067	19479
	29788785																							High	Mascot (A5)	Unambiguous	[R].aLTVPELTQQVFDAk.[N]	N-Term(iTRAQ4plex); K15(iTRAQ4plex)	1	4	645912975; 645912980; 29788785; 645912968	0	3	1	0	1	1	650.038	1948.1	1948.1	0.32	0.00021	HCD (High Energy Collision Dissociation)	MS2	6.47777	65	32.797	65.9169	20518
	29788785																							High	Mascot (A5)	Unambiguous	[R].aLTVPELTQQVFDAk.[N]	N-Term(iTRAQ4plex); K15(iTRAQ4plex)	1	4	645912975; 645912980; 29788785; 645912968	0	3	0.9706	0	1	1	650.039	1948.1	1948.1	1.48	0.00096	HCD (High Energy Collision Dissociation)	MS2	5.93619	62.9	61.269	65.116	18063
	29788785																							High	Sequest HT (A2)	Unambiguous	[R].aLTVPELTQQVFDAk.[N]	N-Term(iTRAQ4plex); K15(iTRAQ4plex)	1	4	645912975; 645912980; 29788785; 645912968	0	3	0.4872	0	1	1	650.039	1948.1	1948.1	1.48	0.00096	HCD (High Energy Collision Dissociation)	MS2	5.93619	62.9	61.269	65.116	18063
	29788785																							High	Sequest HT (A2)	Unambiguous	[R].aILVDLEPGTMDSVR.[S]	N-Term(iTRAQ4plex)	1	7	645912972; 645912975; 4507729; 50592996; 29788785; 645912968; 29788768	0	2	0.4802	0	1	1	880.471	1759.93	1759.94	-2.41	-0.00212	HCD (High Energy Collision Dissociation)	MS2	0	68.6	76.587	59.4869	16031
	29788785																							High	Sequest HT (A2)	Unambiguous	[R].aILVDLEPGTMDSVR.[S]	N-Term(iTRAQ4plex)	1	7	645912972; 645912975; 4507729; 50592996; 29788785; 645912968; 29788768	0	3	0.5658	0	1	1	587.317	1759.94	1759.94	-1.59	-0.00093	HCD (High Energy Collision Dissociation)	MS2	38.8021	27.3	65.763	59.5809	16073
	29788785																							High	Sequest HT (A2)	Unambiguous	[R].aLTVPELTQQVFDAk.[N]	N-Term(iTRAQ4plex); K15(iTRAQ4plex)	1	4	645912975; 645912980; 29788785; 645912968	0	3	0.4981	0	1	1	650.038	1948.1	1948.1	-0.03	-2e-05	HCD (High Energy Collision Dissociation)	MS2	0	84.4	87.5	68.4067	19479
	29788785																							High	Sequest HT (A2)	Unambiguous	[K].gHYTEGAELVDSVLDVVR.[K]	N-Term(iTRAQ4plex)	1	11	645912972; 645912975; 4507729; 50592996; 874507470; 308235963; 645912980; 29788785; 645912968; 5174735; 29788768	0	3	0.7434	0	1	1	701.7	2103.09	2103.08	1.28	0.0009	HCD (High Energy Collision Dissociation)	MS2	37.0494	20	150	69.226	19757
	29788785																							High	Sequest HT (A2)	Unambiguous	[R].aILVDLEPGTMDSVR.[S]	N-Term(iTRAQ4plex)	1	7	645912972; 645912975; 4507729; 50592996; 29788785; 645912968; 29788768	0	2	0.5205	0	1	1	880.473	1759.94	1759.94	-0.03	-2e-05	HCD (High Energy Collision Dissociation)	MS2	15.471	95.6	150	62.8652	17634
	29788785																							High	Sequest HT (A2)	Unambiguous	[R].aILVDLEPGTMDSVR.[S]	N-Term(iTRAQ4plex)	1	7	645912972; 645912975; 4507729; 50592996; 29788785; 645912968; 29788768	0	3	0.5503	0	1	1	587.318	1759.94	1759.94	0.56	0.00033	HCD (High Energy Collision Dissociation)	MS2	0	52.7	150	62.9072	17648
	29788785																							High	Sequest HT (A2)	Unambiguous	[K].eVDEQMLNVQNk.[N]	N-Term(iTRAQ4plex); K12(iTRAQ4plex)	1	9	645912972; 645912975; 4507729; 874507470; 645912980; 29788785; 645912968; 5174735; 29788768	0	3	0.6239	0	1	1	578.97	1734.9	1734.89	1	0.00058	HCD (High Energy Collision Dissociation)	MS2	0	91.3	131.283	32.1268	7241
	29788785																							High	Sequest HT (A2)	Unambiguous	[R].eIVHIQAGQcGNQIGAk.[F]	N-Term(iTRAQ4plex); C10(Methylthio); K17(iTRAQ4plex)	1	5	645912972; 4507729; 50592996; 29788785; 29788768	0	3		0	1	2	700.703	2100.09	2100.09	0.46	0.00032	HCD (High Energy Collision Dissociation)	MS2	54.592	39	150	33.9198	7849
	29788785																							High	Sequest HT (A2)	Unambiguous	[R].eIVHIQAGQcGNQIGAk.[F]	N-Term(iTRAQ4plex); C10(Methylthio); K17(iTRAQ4plex)	1	5	645912972; 4507729; 50592996; 29788785; 29788768	0	4	0	0	1	1	525.779	2100.09	2100.09	0.15	8e-05	HCD (High Energy Collision Dissociation)	MS2	82.6311	115.2	150	33.9616	7861
	29788785																							High	Sequest HT (A2)	Unambiguous	[R].aLTVPELTQQVFDAk.[N]	N-Term(iTRAQ4plex); K15(iTRAQ4plex)	1	4	645912975; 645912980; 29788785; 645912968	0	3	0.5696	0	1	1	650.038	1948.1	1948.1	0.32	0.00021	HCD (High Energy Collision Dissociation)	MS2	6.47777	65	32.797	65.9169	20518
	29788785																							High	Sequest HT (A2)	Unambiguous	[R].eIVHIQAGQcGNQIGAk.[F]	N-Term(iTRAQ4plex); C10(Methylthio); K17(iTRAQ4plex)	1	5	645912972; 4507729; 50592996; 29788785; 29788768	0	3	0	0	1	1	700.704	2100.1	2100.09	2.19	0.00154	HCD (High Energy Collision Dissociation)	MS2	100	49.3	86.576	29.7472	5968
	29788785																							High	Sequest HT (A2)	Unambiguous	[R].aILVDLEPGTMDSVR.[S]	N-Term(iTRAQ4plex)	1	7	645912972; 645912975; 4507729; 50592996; 29788785; 645912968; 29788768	0	3	0.6016	0	1	1	587.317	1759.94	1759.94	-0.62	-0.00036	HCD (High Energy Collision Dissociation)	MS2	0	16.5	48.023	60.0129	18230
[truncated: 2,731 more rows]
[truncated: 15 more columns]

## Sheet: Supplementary Table S2
Supplementary Table S2: List of 110 proteins identified in two GBC cell lines. Localization, report in GBC and other cancers, reported to differential in blood plasma/serum/plasma-derived EVs. ND- Not detected
				TISSUE			PLASMA/SERUM		PLASMA-DERIVED EVs		FUNCTIONAL STUDIES
[truncated: 111 more rows]

## Sheet: Supplementary Table S3
Supplementary Table S3: List of top 25 proteins enriched in cell line derieved EVs based on PSMs
[truncated: 26 more rows]

[truncated: 3 more sheets: Supplementary Table S4, Supplementary Table S5A, Supplementary Table S5B]
